# Supplementary material for: Functional analysis of transcription factor binding sites in human promoters
Source: Genome Biol. 2012 Sep 5;13(9):R50. doi: 10.1186/gb-2012-13-9-r50 (PMC3491394; doi:10.1186/gb-2012-13-9-r50)
Supplement: Additional file 2 — Supplementary Table S5, data from luciferase assays, in tab-delimited text format. [file gb-2012-13-9-r50-S2.txt]

Mut_name	TSSannote	original_seq	mutant_seq	TF	coord. (hg18)	sense	lratio_mtwt_K562	FDR_K562	lratio_mtwt_HCT116	FDR_HCT116	lratio_mtwt_HT1080	FDR_HT1080	lratio_mtwt_HepG2	FDR_HepG2
CHR1_P1132_R1_816	PSMB4	CACTTCCGC	CAAAAGTGC	GABP	chr1:149638633-149638641	+	-1.085910951	2.34E-03	-2.45282505	8.57E-05	-1.157596887	1.65E-02	-0.409327176	1.22E-02
CHR1_P1132_R1_760	PSMB4	CAACATGGCTGC	CAACGCTAGTGC	YY1	chr1:149638577-149638588	+	-0.737345748	9.50E-03	-0.68632703	4.78E-03	-1.189779336	1.89E-02	-0.047862832	1.72E-02
CHR11_M0097_R1_161	HBB	TTAAGATAAGCAG	TTAAACACCGCAG	GATA1	chr11:5212359-5212371	+	-1.528336449	2.54E-07	0.418506931	3.44E-06	0.497062207	3.04E-01	-0.183078454	4.91E-01
CHR11_M0510_R2_636	NRXN2	AGCGCCCTCTGCTGGC	AGCGTGCTGCGCTAGC	CTCF	chr11:64247680-64247695	-	1.708418919	5.16E-02	0.636506076	2.93E-02	1.482108458	2.28E-01	0.262618238	1.00E+00
CHR11_M0510_R2_445	NRXN2	TGTCTTTTCCGGGAACCCAAG	TGTCTTCACCGCGGCCCCAAG	STAT1	chr11:64247489-64247509	-	-0.50861734	3.01E-01	-0.344168529	2.54E-02	0.099754936	6.91E-01	0.348259682	9.27E-01
CHR11_M0512.2_R1_769	SF1	GACGTCAA	ATGATGAA	JunD	chr11:64303170-64303177	+	0.286619285	6.15E-01	0.053487848	9.53E-01	5.039281576	4.17E-02	5.957588784	1.83E-02
CHR11_M0884_R1_150	BUD13	CCGGAAGTG	CCATTCTTG	GABP	chr11:116148984-116148992	-	-0.781914202	1.94E-01	-0.30664897	4.13E-01	-0.476628641	1.53E-01	-0.521009318	1.46E-01
CHR11_P0059_R1_637	TNNT3	GACACCTCCTGGAGGC	GACATATCAGGGATGC	CTCF	chr11:1897278-1897293	-	1.02662455	7.68E-01	0.650314414	5.66E-01	2.17938128	3.45E-01	0.704897022	3.79E-01
CHR16_M0004_R1_508	C16orf35	AACCCACGTGCCAC	AACCGGCACTCCAC	MAX	chr16:128638-128651	-	1.341177495	2.30E-05	1.253208479	4.90E-05	3.948837075	8.90E-03	2.22410192	2.19E-02
CHR19_M0889_R1_814	AC012314.6	GTCCTTATCTGGA	GTCCGATCATGGA	GATA1	chr19:59404048-59404060	-	-5.404706333	1.02E-03	-3.32627408	1.26E-04	-5.658462472	2.02E-02	-1.604341103	1.96E-02
CHR2_M1245_R1_503	CHPF	CCGGAAGTG	CCATCCTTG	GABP	chr2:220116858-220116866	-	-0.602159214	7.62E-03	-0.121754876	8.49E-02	-0.235878381	7.39E-01	-0.529574456	2.80E-01
CHR2_M1245_R1_636	TMEM198	GACGTCAG	ACGTTAAG	JunD	chr2:220116991-220116998	+	-1.003832124	1.26E-04	0.585023928	3.11E-03	0.350337116	2.16E-01	-0.741333991	8.35E-03
CHR2_P1196_R1_865	ACCN4	TGCTGATAAGGGA	TGCTCCAGCGGGA	GATA1	chr2:220087417-220087429	+	-0.772584832	2.45E-02	-0.952689974	1.08E-03	-0.115347927	9.22E-01	0.073971775	9.41E-01
CHR2_P1199_R1_675	INHA	GGGAGATAAGGCT	GGGATCGCCGGCT	GATA1	chr2:220145107-220145119	+	-0.929333184	1.28E-02	1.199424611	8.92E-07	0.514321021	7.57E-01	0.820003367	5.33E-02
CHR2_P1282_R1_779	UGT1A9	CACGCCCTCTATTGGG	CACGGGCTACATTAGG	CTCF	chr2:234245218-234245233	-	0.208725077	5.27E-01	0.925322755	5.55E-08	1.256789827	6.82E-03	1.097842721	1.65E-02
CHR20_M0255_R1_115	CPNE1	CAAAATGGCCGT	CAAACCTCGCGT	YY1	chr20:33716231-33716242	+	-1.746330489	6.15E-07	-0.965225941	1.71E-03	-3.165450514	4.43E-05	-2.085775635	1.57E-05
CHR20_M0257_R1_475	RBM39	ACCTCCCCCTCGTGGC	ACCTGACCACCGTAGC	CTCF	chr20:33793907-33793922	-	0.223165508	2.65E-01	0.895262429	2.04E-06	0.579453224	3.09E-01	0.198541241	5.66E-01
CHR21_M0109_R1_103	GART	CCGGAAGTC	CCTCTCTTC	GABP	chr21:33836280-33836288	-	-2.611295235	9.21E-06	-2.207447782	4.36E-10	-3.03384908	3.15E-06	-2.405210306	6.42E-07
CHR7_P0810_R1_615	CAV1	CCCGCCCTCTGCTGCC	CCCGATCTAGGCTTCC	CTCF	chr7:115952118-115952133	-	0.038461468	8.45E-01	0.400212909	3.98E-02	0.163842304	1.43E-01	-0.020126361	9.41E-01
CHR7_P0821_R2_736	ST7	GACGTCAT	ATGATGAT	JunD	chr7:116447474-116447481	+	-1.93249703	4.09E-04	-2.184122471	1.74E-05	-1.450396734	1.54E-02	-1.086316737	2.90E-03
CHR7_P0853_R1_767	ARF5	gCCTCCTCCTGCTGCT	gCCTGTTCGGGCTCCT	CTCF	chr7:127015693-127015708	-	-0.089751969	7.74E-01	-0.048199282	6.37E-01	-0.17456363	1.56E-01	-0.564122755	2.69E-02
CHR9_P0675_R1_612	CRAT	AAACATGGCTGA	AAACTCACGTGA	YY1	chr9:130913306-130913317	+	-0.062900865	6.29E-01	-0.114303757	6.86E-01	0.580318239	8.50E-01	0.191242105	9.17E-01
CHR9_P0675_R2_91	PPP2R4	GCCACTAGGTGGCAGG	GCTACTGCGTCACAGG	CTCF	chr9:130941415-130941430	+	-0.31773887	2.02E-02	0.187515243	2.31E-01	-0.309343916	2.66E-02	0.081096268	9.22E-01
CHR9_P0675_R2_323	PPP2R4	TTGCCACGTGGCCG	TTGCACGCGGGCCG	MAX	chr9:130941647-130941660	-	-0.567131746	3.29E-04	-0.306992613	6.54E-02	-1.354992037	2.02E-05	-0.825931254	1.64E-03
CHRX_M0637_R4_352	L1CAM	GCCACTTGGGGGCACC	GCTACTGTGGTCCACC	CTCF	chrX:152789814-152789829	+	-0.915208517	8.01E-07	1.772711839	5.00E-09	0.952132638	1.15E-04	0.223891798	6.60E-01
CHRX_M0641_R1_513	HCFC1	CCGGAAATG	CCTTGCTTG	GABP	chrX:152889866-152889874	-	0.129353953	6.24E-01	0.048128189	8.69E-01	0.609807622	7.60E-02	0.181430883	6.45E-01
CHRX_M0641_R1_129	HCFC1	CCATAGTTCCGGGAAAGGGTG	CCATAGCACAGGGGGAGGGTG	STAT1	chrX:152889482-152889502	-	0.889727231	3.12E-04	1.439200716	1.45E-06	1.934484457	2.37E-05	1.484730712	2.45E-05
CHRX_M0660_R1_887	G6PD	TACTTCCGG	TAAAGTTGG	GABP	chrX:153429001-153429009	+	0.119007477	2.79E-01	0.13109693	7.39E-01	-0.933801413	1.18E-02	-0.291008964	5.38E-01
CHRX_P0678_R1_344	TMEM187	AAAGATGGCGGC	AAAGCCATGGGC	YY1	chrX:152890811-152890822	+	0.09917239	4.56E-01	0.416003979	9.84E-02	0.259972816	1.50E-01	0.654550164	7.87E-02
CHR11_M0517_R1_332	MEN1	CAGGAAGCG	CATTGCTCG	GABP	chr11:64334814-64334822	-	-0.13482596	5.92E-02	0.219366304	3.64E-01	0.956808704	3.93E-01	1.854744312	2.66E-02
CHR11_M0886_R1_129	ZNF259	TACTTCCGC	TAAAGAGGC	GABP	chr11:116163949-116163957	+	-2.046416821	1.27E-06	-0.957674821	4.08E-04	-3.039949843	2.99E-05	-1.921911251	8.93E-05
CHR15_P0204.1_R1_685	SERF2	GATCCACGTGCTTT	GATCGTGGGCCTTT	MAX	chr15:41871706-41871719	-	0.081334996	9.34E-01	-0.446536292	3.29E-03	-0.76245503	6.30E-02	-0.703402959	1.88E-01
CHR15_P0204.2_R1_828	HYPK	CCGGAAGTC	CCAATCTTC	GABP	chr15:41880063-41880071	-	-0.270125954	5.95E-02	-0.155629994	1.02E-01	-1.402466053	4.38E-02	-0.108822497	4.69E-01
CHR21_M0100_R1_238	SYNJ1	CACTTCCGC	CAAACGGGC	GABP	chr21:33022189-33022197	+	-2.639187522	1.66E-05	-1.765637723	6.70E-04	-2.63781156	2.22E-05	-2.640417545	2.28E-04
CHR22_P0245_R1_327	FBXO7	GGCTCCAGGAGGCGCC	GGTTCCGTGATTCGCC	CTCF	chr22:31200764-31200779	+	-0.07464313	5.02E-01	-0.543819749	7.38E-03	-0.867408214	9.83E-02	-0.296787804	6.24E-01
CHR16_M0001_R2_572	WASH4P	CGCTTCCTC	CGAGCGGTC	GABP	chr16:9453-9462	+	0.878555288	2.79E-01	-1.398574905	6.01E-04	-1.516573501	6.78E-04	-0.922622673	7.82E-03
CHR9_M0688_R2_245	HSPA5	ACCAGTTGGGGGAGGG	ACGAGTCTGGCTAGGG	CTCF	chr9:127038725-127038740	+	1.175318052	4.07E-02	1.094725753	6.97E-01	-0.510907508	1.62E-02	0.393820817	8.29E-01
CHR19_P0560_R1_550	PSMD8	CAAGATGGCGGC	CAAGCATTGGGC	YY1	chr19:43557267-43557278	+	2.374244493	1.40E-04	2.20644801	7.91E-06	3.273293014	5.57E-04	2.229489666	2.28E-03
CHR1_P1694_R1_936	TGFB2	TGTTATCTGC	TGGCCAGTGC	GATA2	chr1:216585303-216585312	-	-0.237760009	2.07E-01	0.561282076	1.89E-01	1.641260711	6.61E-03	0.832984242	3.79E-02
CHR11_P1018_R1_368	VWA5A	AGAGATAAGG	AGAATCGCGG	GATA2	chr11:123490996-123491005	+	0.124484865	8.02E-01	-0.484911289	6.69E-02	-1.176191581	1.88E-03	-0.33419864	2.13E-01
CHR12_P0331_R3_587	TMBIM6	ACCAGCAGAGGGCGCC	ACTAGCCTAGCTCGCC	CTCF	chr12:48443234-48443249	+	-1.754589532	2.71E-07	-1.746164764	1.81E-07	-0.119266118	5.52E-01	-1.45582107	1.60E-02
CHR6_M0395_R1_228	ETV7	CTATCCTTCCGGGAAACGAAA	CTATCCGGCCGCGTGACGAAA	STAT1	chr6:36463522-36463542	-	-1.299153376	7.71E-03	-0.07139053	3.60E-01	-3.337313026	4.80E-03	-0.427995532	2.38E-01
CHR13_P0039.1_R1_340	TNFRSF19	TCTTATCACC	TCGAGGGACC	GATA2	chr13:23042305-23042314	-	-1.588908586	1.30E-04	0.954085886	1.60E-01	-0.365564303	1.56E-01	-0.36534884	7.74E-02
CHR6_M0534_R1_801	MCM3	CCTGCCCCCTAGAGAC	CCTGTACCAGAGACAC	CTCF	chr6:52258173-52258188	-	-0.065875703	9.19E-01	0.094920842	3.72E-01	0.228515988	5.13E-01	-0.172072308	1.75E-01
CHR6_M0262_R1_210	DHX16	GACGCCCCCTGATGGT	GACGAACCGGGATAGT	CTCF	chr6:30748896-30748911	-	-0.294780302	8.99E-02	-0.363038074	7.88E-01	0.106859073	8.77E-01	0.251998975	6.82E-01
CHR5_P0239_R1_812	MRPS30	AAAGATGGCGGC	AAAGTCTCGGGC	YY1	chr5:44844818-44844829	+	0.089402577	7.73E-01	1.388645654	3.69E-02	-0.321628768	3.46E-01	0.057352285	7.49E-01
CHR12_P0148.1_R2_372	BCL2L14	AACACCAGGAGGCACC	AAGACCGCGACTCACC	CTCF	chr12:12115341-12115356	+	-0.04171707	8.54E-01	0.902868104	6.44E-02	0.869371326	3.80E-02	0.753227844	1.74E-04
CHR2_M0893_R2_170	ACVR1C	GGTACCATCTAGTGGC	GGTAAAATAGAGTTGC	CTCF	chr2:158162358-158162373	-	-2.239186789	2.00E-02	-0.949452076	3.69E-04	-0.171218512	7.49E-01	0.571015541	7.49E-01
CHR19_P0764_R2_133	PPP1R15A	agagataagA	agaATAGCgA	GATA2	chr19:54068111-54068120	+	0.878438769	1.20E-01	0.449109541	2.05E-01	0.126686845	6.28E-01	-0.785599854	1.15E-03
CHR17_M0178_R3_293	GAS7	GCTGCCCTCTGCTGGT	GCTGTTCTAGGCTCGT	CTCF	chr17:9803599-9803614	-	-0.736040756	7.13E-02	1.911454473	4.73E-01	-1.104726021	1.91E-02	-1.535520705	4.13E-03
CHR16_P0587_R1_515	ELMO3	CCCACCTCCTGCTGCC	CCCAGGTCAGGCTTCC	CTCF	chr16:65790123-65790138	-	0.314267605	1.66E-01	-0.092260375	8.31E-01	0.54302471	4.39E-01	-0.051882539	3.34E-01
CHR16_M0478_R1_241	COQ9	CAAAATGGCGGC	CAAAGCCTGGGC	YY1	chr16:56038915-56038926	+	-2.330593136	1.21E-03	-0.105473032	9.71E-01	-1.479498635	6.28E-02	0.326421205	6.35E-01
CHR8_M0536_R1_444	UBR5	GCCGCCATCTTC	GCCCTATACTTC	YY1	chr8:103494087-103494098	-	-2.092498057	1.58E-09	-0.773249661	2.12E-02	-2.114301928	1.95E-03	-1.600465172	9.59E-04
CHR8_P0592_R1_678	MYC	CTTTATCTAA	CTGATGTTAA	GATA2	chr8:128817651-128817660	-	-1.461961027	1.27E-04	-0.717650859	8.92E-03	-1.012036053	2.84E-03	0.07657264	7.71E-01
CHR2_P0186_R1_828	BIRC6	GAAGATGGCGGC	GAAGCACAGGGC	YY1	chr2:32435814-32435825	+	6.033888516	4.60E-04	4.145463398	4.35E-03	3.087786599	1.83E-03	4.237898065	7.98E-05
CHR1_M0025_R1_814	TNFRSF18	GGCACCAGGAGGAGCT	GGTACCGCGACAAGCT	CTCF	chr1:1132409-1132424	+	1.495739014	2.65E-03	0.008355243	6.15E-01	1.287551137	7.53E-06	0.838572398	2.12E-04
CHR14_P0595_R1_533	BC017818	CCTGCCTCCTTGTGGC	CCTGTGTCGGTGTTGC	CTCF	chr14:102659089-102659104	-	0.79350628	3.75E-01	0.725139558	1.76E-01	1.058677858	2.63E-01	-0.202308641	3.44E-01
CHR5_P0458_R1_501	COL4A3BP	GCCGCCATCTTC	GCCCTACGCTTC	YY1	chr5:74843181-74843192	-	-0.183039755	6.31E-01	0.002380772	9.22E-01	-0.7203405	2.82E-01	0.552537068	6.68E-02
CHR14_M0122_R1_401	CIDEB	GCTGCCACCTACTGGA	GCTGATACACACTAGA	CTCF	chr14:23847317-23847332	-	-0.996950207	1.39E-02	0.041097595	1.42E-01	-0.206402677	1.93E-01	-0.347894383	1.93E-01
CHR1_P1624_R1_763	IL19	GCCACCAGAAGGAGGG	GCAACCCCAATTAGGG	CTCF	chr1:205038763-205038778	+	-0.162225754	2.72E-01	0.239324648	9.49E-01	0.053124662	9.18E-01	-0.162796757	1.79E-01
CHR1_P1624_R1_257	IL19	GCCTGCAGGGGGCGTG	GCATGCGTGGAACGTG	CTCF	chr1:205038257-205038272	+	-0.687842061	1.24E-02	-1.331402883	1.26E-03	-0.233585461	2.22E-01	-0.811226369	5.80E-02
CHRX_M0569_R1_142	CT45-6	GGCGCCCTCTGCAGGC	GGCGGACTAGGCATGC	CTCF	chrX:134798998-134799013	-	-2.276974247	1.72E-04	-1.143189654	6.51E-03	-0.50528503	5.07E-02	-0.904792874	2.21E-02
CHR22_P0202_R1_115	GAS2L1	AGCAGCAGGGGGCAGG	AGTAGCCTGGCTCAGG	CTCF	chr22:28032301-28032316	+	0.388090294	4.91E-01	0.519484722	3.84E-01	0.237351045	6.53E-01	0.324114437	6.33E-01
CHR6_P1012.1_R1_791	FGFR1OP	CAAGATGGCGGC	CAAGTACAGGGC	YY1	chr6:167332887-167332898	+	0.959196868	3.29E-04	3.404071187	8.99E-02	2.150822747	2.24E-02	2.006136483	8.66E-02
CHR3_M1065_R1_320	DLG1	CAAGATGGCGGC	CAAGTGAAGGGC	YY1	chr3:198509383-198509394	+	-2.001499612	2.37E-05	-1.371257246	2.20E-02	-2.937534549	4.95E-04	-2.005871347	5.19E-02
CHR2_M0121_R1_693	TP53I3	CCTTATCACT	CCCCGCGACT	GATA2	chr2:24161633-24161642	-	-1.452975049	2.67E-06	0.402145135	6.45E-01	-0.011293066	8.78E-01	0.333795606	5.14E-01
CHR9_M0199_R1_108	HINT2	GCCGCCATCTTC	GCCCAATGCTTC	YY1	chr9:35804969-35804980	-	-0.250875956	9.95E-02	1.907450587	1.17E-04	-0.367500124	1.40E-01	0.91498338	3.04E-03
CHR2_M0736_R1_787	AC018737.4	TGCGACTTCCCGTAACAGAGC	TGCGACCCCCCTTCCCAGAGC	STAT1	chr2:122124079-122124099	-	-0.076606631	3.04E-01	-0.192429247	4.93E-01	0.134882129	8.27E-01	0.039190582	7.79E-01
CHR7_M0979_R2_578	BRAF	GCCGCCATCTTA	GCCCTACGCTTA	YY1	chr7:140270965-140270976	-	-0.461740687	1.93E-01	-0.046566647	5.37E-01	1.283710169	3.34E-02	-0.80389065	8.33E-03
CHR2_M0083_R1_461	GEN1	AGTCACTTCCCGGAAGAggcg	AGTCACAACCCAGCCGAggcg	STAT1	chr2:17798847-17798867	+	0.390743737	3.77E-01	0.316981344	7.22E-01	0.553745308	7.73E-01	0.171989704	3.87E-01
CHR21_P0096_R1_132	GART	GCGCCAAA	AGTCCTGA	E2F4	chr21:33836531-33836538	-	0.118284558	4.44E-01	1.496350976	1.41E-01	-0.018787533	1.41E-01	-0.279696217	6.37E-02
CHR21_P0096_R1_624	GART	TAACATGGCGGA	TAACCGTAGGGA	YY1	chr21:33837023-33837034	+	-0.728069656	7.25E-02	0.293349703	6.33E-01	-1.045657341	4.19E-02	-0.249097155	1.85E-01
CHR3_P0343_R1_645	ARMET	CAAGATGGCGGC	CAAGGGCCGGGC	YY1	chr3:51397498-51397509	+	-1.527651465	5.34E-03	0.067182631	9.42E-01	-0.6099458	2.47E-01	-0.512149686	1.07E-02
CHR1_P0966_R1_774	DCLRE1B	GGCTCCCTCTGGTGGA	GGCTGGCTGCGGTTGA	CTCF	chr1:114249398-114249413	-	-0.230771315	1.42E-01	-0.206188592	4.73E-01	0.705761362	1.17E-01	0.07222876	7.88E-01
CHR12_M0302_R1_456	HDAC7	GCACAATTCCCGGAAACCCAG	GCACAAAACTCCTAAACCCAG	STAT1	chr12:46500257-46500277	-	-0.663135757	5.46E-02	-0.12544749	3.49E-01	0.018315409	9.32E-01	-0.321451192	1.89E-02
CHR16_P0149_R1_882	DNAJA3	CAAGATGGCTGC	CAAGCCCAGTGC	YY1	chr16:4415880-4415891	+	0.949263102	8.81E-03	2.322768678	6.51E-03	1.38928715	9.12E-02	1.499366401	4.09E-04
CHR3_M0723_R1_102	STAG1	CCCGCCATCTGGTGGC	CCCGTAATAGGGTAGC	CTCF	chr3:137953878-137953893	-	0.069192711	7.95E-01	1.179049182	4.02E-01	0.712640975	9.19E-01	0.339154039	7.28E-01
CHR6_M0913_R1_682	AL358852.1	TCTTATCTGT	TCGCCGGTGT	GATA2	chr6:150081446-150081455	-	0.498073788	7.99E-05	0.385589687	4.51E-01	1.009164062	4.89E-02	0.329045183	3.12E-01
CHR11_M0869_R1_467	ZW10	GGCGCCCTCTAGAGTT	GGCGAACTACAGAATT	CTCF	chr11:113150036-113150051	-	0.251966963	4.65E-01	0.666378273	2.54E-01	0.507155762	1.51E-01	0.599804424	2.31E-01
CHR12_M0009_R1_519	RAD52	GCTGCCCCCTGGTGGG	GCTGGACCACGGTCGG	CTCF	chr12:929389-929404	-	-0.001319159	4.52E-01	-0.880017573	6.17E-02	-0.449196094	1.17E-01	-0.05101723	5.61E-01
CHR14_M0576_R2_1048	AKT1	GCCACCAGAGGGCACG	GCTACCCCAGTCCACG	CTCF	chr14:104311073-104311088	+	0.311891866	2.66E-01	0.306526488	5.14E-02	0.534440548	1.87E-03	0.362638636	2.25E-01
CHR15_M0191_R2_150	TP53BP1	CAAGATGGCTCC	CAAGTAATGTCC	YY1	chr15:41590089-41590100	+	-2.510895432	4.31E-03	0.180729676	1.20E-01	-2.116450621	1.46E-02	-2.076869625	2.67E-05
CHR19_M0279_R1_29	GADD45GIP1	GCCGCCATCTTG	GCCCGGGACTTG	YY1	chr19:12929019-12929030	-	-0.610109395	5.06E-03	1.781566464	2.81E-02	1.302260365	7.53E-02	1.157962148	1.69E-03
CHR14_M0024_R1_834	APEX1	AGAGATAACG	AGAAGGTGCG	GATA2	chr14:19993475-19993484	+	0.69152364	2.25E-02	0.070660658	5.91E-01	0.50172868	4.65E-01	0.636877769	6.42E-02
CHR14_M0047_R1_329	RAB2B	AGAGATAAGC	AGATTCTCGC	GATA2	chr14:21014853-21014862	+	0.395884466	1.65E-01	-0.683002117	7.74E-02	-0.499266845	7.75E-02	-0.528713759	1.31E-01
CHR1_P0945_R2_860	ST7L	TCCGCCATCTTG	TCCCATGCCTTG	YY1	chr1:112963251-112963262	-	-2.64136728	5.43E-08	-1.376027792	8.20E-02	-1.99881664	4.69E-03	-3.107466817	8.50E-04
CHR1_M1427_R1_548	TPR	GCCACTAGAGGGCATC	GCAACTGTAGATCATC	CTCF	chr1:184611369-184611384	+	-0.051762702	5.55E-01	1.697219804	5.22E-01	-0.199136082	2.97E-01	-0.322389836	1.93E-01
CHR5_P0622_R1_490	AP3S1	TCCGCCATCTTG	TCCCAGTCCTTG	YY1	chr5:115205141-115205152	-	0.211304059	5.34E-01	0.088090178	9.86E-01	-0.299392621	2.05E-01	-0.00298446	8.68E-01
CHR1_P0794_R1_228	CDC7	GCTTCTTTCCTGGAAATCATG	GCTTCTTTTATCGCTATCATG	STAT1	chr1:91738785-91738805	+	0.365739053	6.22E-02	0.674125058	5.89E-01	1.202147076	4.49E-02	0.946067893	9.25E-03
CHRX_P0536_R1_410	AL121601.2	CAAGATGGAGGC	CAAGCAACGGGC	YY1	chrX:122922877-122922888	+	-1.933311486	6.25E-04	-0.910308014	2.99E-02	-3.05261016	1.03E-03	-0.865898101	1.89E-05
CHR5_M0655_R1_247	IRF1	CGTCATTTCGGGGAAATCAGG	CGTCATTCTTGAGATATCAGG	STAT1	chr5:131854474-131854494	+	0.192183348	5.43E-01	1.138476724	9.81E-02	-0.303776419	4.85E-01	-0.520639561	1.93E-01
CHR22_M0353_R2_199	NHP2L1	CCTTATCTTA	CCCCCCGTTA	GATA2	chr22:40408501-40408510	-	-0.247770577	1.26E-01	-0.088377231	9.83E-02	-0.616263476	1.41E-01	-0.590120693	5.61E-02
CHRX_P0693_R1_825	IKBKG	CCGCGAAA	ATTCGCCA	E2F4	chrX:153429059-153429066	-	0.911411097	2.50E-05	0.468400766	9.62E-01	0.916252336	2.66E-01	0.257111919	2.82E-01
CHR7_M0256.2_R1_936	VPS41	ACCAGCAGAGGGCATT	ACTAGCGCAGATCATT	CTCF	chr7:38916192-38916207	+	0.654991532	4.72E-02	-0.057192692	5.92E-01	0.727638292	1.66E-01	0.365051611	3.04E-01
CHR7_M0020_R1_413	TMEM184A	GCTGCCACCTGGTGGG	GCTGGAACAGGGTCGG	CTCF	chr7:1562609-1562624	-	1.322469709	1.88E-01	1.699702258	5.18E-01	1.029252248	6.77E-01	0.135862412	4.01E-01
CHR7_P1114_R2_318	CHPF2	TCTTATCACT	TCCACAGACT	GATA2	chr7:150561622-150561631	-	0.591706371	5.39E-02	0.428607687	7.71E-02	0.281675585	3.20E-01	0.15255613	6.38E-01
CHR7_M0659_R2_139	TFR2	CCTTATCAGT	CCCATATAGT	GATA2	chr7:100077149-100077158	-	-3.605893925	4.41E-06	-0.54341553	1.72E-01	-0.16758795	4.05E-01	-0.230286003	6.36E-01
CHR7_M0738_R1_218	RP11-325F22.2	AACCATTTCGGGGAAAGACCC	AACCATGGCGGTGCGAGACCC	STAT1	chr7:104440919-104440939	-	0.019245795	8.86E-01	0.330646235	4.05E-01	0.132772525	6.92E-01	-0.205441835	2.74E-01
CHR7_M0775_R1_550	PNPLA8	AGAGATAAGC	AGATTCGCGC	GATA2	chr7:107954204-107954213	+	0.534273041	1.55E-02	-0.104619733	6.63E-01	0.690547449	1.90E-01	0.054569012	7.72E-01
CHR7_P1005.13_R7_66	AC231380.1	ACCACCAGGGGGCAGA	ACGACCGTGGCCCAGA	CTCF	chr7:142015111-142015126	+	-0.015028828	3.17E-01	-0.15661791	8.86E-01	1.125101139	3.86E-01	-0.444564201	2.44E-01
CHR7_M0634_R2_849	ZNF655	TCAGGATTCCGGGAAAAGGCC	TCAGGATGTCGAGTCAAGGCC	STAT1	chr7:98994795-98994815	+	-0.073067293	7.15E-01	-1.088348856	1.09E-03	0.354596367	4.69E-01	0.09149629	3.04E-01
CHR7_M1060_R1_616	TMUB1	GCTACCCCCTAGAGGT	GCTAGACCAGAGACGT	CTCF	chr7:150411696-150411711	-	0.077317334	7.61E-01	0.252303198	5.31E-01	1.912515026	3.31E-01	0.04032699	8.55E-01
CHR7_P0582_R1_58	ZNF804B	CTCGCTCCCTGGTGGC	CTCGGACCGCGGTAGC	CTCF	chr7:88225910-88225925	-	0.054352529	7.78E-01	-0.983369963	7.87E-03	-0.435807626	2.58E-02	0.173217958	6.26E-01
CHR7_M1013_R1_775	AK125491	GCTGCCCCCTAGTGGT	GCTGTACCAGAGTCGT	CTCF	chr7:143165442-143165457	-	-0.303428534	8.73E-02	0.188727445	7.26E-01	2.068421897	6.18E-03	-0.208802506	3.77E-01
CHR7_M0280_R1_87	MRPS24	GCCGCCATCTTG	GCCCGGCGCTTG	YY1	chr7:43875612-43875623	-	-1.024587604	1.88E-03	0.498470203	2.52E-02	0.481969395	9.09E-02	0.472087864	2.92E-01
CHR7_P0016_R1_952	GPR146	GCTGATAAGA	GCTATGTGGA	GATA2	chr7:1061500-1061509	+	-1.685277483	2.14E-02	1.346629277	3.41E-01	-0.578509637	3.70E-02	-0.27354922	4.04E-01
CHR7_P0659_R1_216	BC022382	gccagcagggggcagc	gcGagcGTggTAcagc	CTCF	chr7:99415496-99415511	+	0.79544223	3.61E-03	-0.580500877	4.49E-01	-1.037880862	9.50E-03	-0.81230124	2.15E-02
CHR7_P0317_R2_279	CCM2	AGTTATCTCT	AGGCTGATCT	GATA2	chr7:45033297-45033306	-	1.331223118	1.43E-04	2.229237798	4.63E-04	1.275328078	1.05E-04	1.008033791	2.54E-06
CHR7_P1095_R1_500	LOC285972	TCTTATCTCT	TCGACAGTCT	GATA2	chr7:149761496-149761505	-	2.103019325	8.52E-04	2.071746785	2.92E-02	2.867368603	5.81E-04	2.25068251	5.55E-04
CHR7_M0122_R1_199	TWISTNB	ACCAGCAGGGGGAACC	ACGAGCGCGGATAACC	CTCF	chr7:19715301-19715316	+	-0.49089491	6.14E-02	-0.962223307	4.17E-02	-0.477494873	8.94E-02	-0.57064233	1.36E-01
CHR7_M0227_R1_582	NT5C3	AACAACAGGGGGAAGA	AATAACGCGGCAAAGA	CTCF	chr7:33069334-33069349	+	-0.007312475	5.87E-01	0.652629075	5.96E-04	-0.368617609	2.71E-01	0.111070115	5.66E-01
CHR21_P0207_R3_333	CRYAA	GGCTCCCCCAGGTGCT	GGCTTTCCGCGGTCCT	CTCF	chr21:43461629-43461644	-	-1.581749601	3.14E-03	-2.115505589	1.02E-02	-2.03548195	3.33E-03	-1.180040247	9.25E-03
CHR10_P0214_R2_730	CREM	TTACATTTCCTGGAATCGTAT	TTACATGACCTCGGCTCGTAT	STAT1	chr10:35524718-35524738	+	-2.182703706	7.27E-05	0.53342547	6.95E-01	1.159114626	5.41E-02	0.391947361	2.66E-01
CHR3_M0478_R1_216	POU1F1	ACCAGGAGGGTGCGCG	ACAAGGCCGGCTCGCG	CTCF	chr3:87408430-87408445	+	1.926863325	9.02E-02	-0.489353886	1.01E-01	-1.177968257	2.12E-02	-0.890863842	9.15E-02
CHR2_P1305_R1_867	CXCR7	GCTGCCATCTAGAGGC	GCTGAGATGCAGAAGC	CTCF	chr2:237143138-237143153	-	-0.855801968	6.43E-03	0.2706657	6.34E-01	0.965245675	2.25E-02	-1.471439959	1.50E-02
CHRX_P0095_R1_312	AC131011.2	GCCACTAGAGGGCGCC	GCTACTCTAGTACGCC	CTCF	chrX:23710996-23711011	+	-1.836462974	8.63E-03	-0.889503944	5.87E-02	0.306755984	4.08E-01	-0.981032213	3.11E-03
CHR17_M0767_R2_1403	BC114339	CGCACCAGGAGGCGCT	CGAACCGCGACTCGCT	CTCF	chr17:52324302-52324317	+	-0.02416209	9.00E-01	0.517563239	1.40E-01	-0.811406883	2.79E-02	-0.167477522	1.76E-01
CHR6_M0269.2_R1_434	HLA-Cw*070x	AGCAGCAGGAGGAGGG	AGGAGCGTGACTAGGG	CTCF	chr6:31347790-31347805	+	-2.751264117	1.95E-08	1.414240484	1.76E-01	-0.954267279	1.60E-02	0.058601892	5.32E-01
CHR12_M0071_R1_610	C1R	GGTGCCACCTGCTGGT	GGTGGTACAGGCTTGT	CTCF	chr12:7136345-7136360	-	0.204981362	7.23E-01	-1.059617567	2.00E-02	-0.516892725	5.94E-02	-0.399426653	3.40E-02
CHR11_M0016_R1_169	IRF7	GGGAGTTTCCGGGAAGGGCGC	GGGAGTCACTGTGCAGGGCGC	STAT1	chr11:605991-606011	+	-1.470969122	1.89E-06	-1.388817391	1.01E-02	-2.054423864	1.06E-02	-1.936989567	1.46E-03
CHR19_P0606.3_R1_366	EGLN2	GTCCCGAGGGGGCAGG	GTGCCGGCGGCACAGG	CTCF	chr19:45996309-45996324	+	-5.507762529	1.71E-04	-4.296354903	2.17E-04	-1.222382008	7.34E-03	-4.027061122	3.98E-03
CHR5_M0649_R1_377	P4HA2	TTTGGCGC	TGCGGTAA	E2F4	chr5:131591716-131591723	+	-0.402093827	8.42E-02	0.10300012	7.24E-01	1.234458931	1.48E-05	0.550360881	1.41E-01
CHR19_P0834_R1_979	PPP2R1A	CAAGATGGCGGC	CAAGCGACGGGC	YY1	chr19:57385158-57385169	+	4.612561574	5.79E-04	4.849693061	3.35E-03	1.938312755	3.38E-02	4.2939581	1.74E-05
CHR2_M1005.1_R2_249	NFE2L2	GCCACCAGGGGGCACC	GCAACCGCGGACCACC	CTCF	chr2:177836625-177836640	+	-0.293000952	4.49E-01	-0.49359924	1.95E-01	-1.121776109	2.55E-02	-1.199907796	1.56E-02
CHR22_P0332_R2_934	EP300	GCCGCCATCTTG	GCCCGACCCTTG	YY1	chr22:39817728-39817739	-	-0.084952719	1.43E-01	-0.296611253	4.05E-01	-1.156369636	8.01E-03	-0.176229045	1.31E-01
CHR6_P0695_R1_137	FOXO3	TCTTATCTCG	TCCATAGTCG	GATA2	chr6:108987153-108987162	-	-0.869418209	6.18E-03	0.156293768	2.57E-01	0.355881293	3.99E-01	-0.222234304	3.81E-01
CHR1_M1226_R1_625	AIM2	gggcaattcccggaatcgggg	gggcaaCtcGcTgGTtcgggg	STAT1	chr1:157313733-157313753	+	-0.198892002	1.58E-01	0.344673055	2.06E-01	-0.876993013	4.81E-03	-0.93083222	2.07E-03
CHRX_P0687_R1_899	RPL10	ATGCGCAGGCGG	ATGGAAAATCGG	Egr1	chrX:153279892-153279903	+	0.05521795	8.88E-01	1.003184561	4.81E-03	1.019841654	1.38E-01	0.404012007	1.89E-01
CHR6_P0839_R1_708	HEBP2	GCCACCCCCTACTGCC	GCCATTCCGCACTCCC	CTCF	chr6:138766942-138766957	-	-1.117344614	2.23E-03	-0.317676803	2.57E-01	-0.629375279	1.23E-01	-0.009046476	9.21E-01
CHR1_P0904_R1_668	CSF1	GGTGATTTCCCATAAACCACA	GGTGATACCACCTATACCACA	STAT1	chr1:110254927-110254947	+	-1.222685706	1.71E-04	-1.200959193	4.15E-02	-1.990277486	1.83E-08	-1.190158351	1.84E-03
CHR1_P1135_R1_694	SNX27	CAAGATGGCGGA	CAAGCCACGGGA	YY1	chr1:149851298-149851309	+	3.679330503	1.64E-03	3.812055535	7.50E-04	3.865157082	2.28E-06	3.895423478	6.83E-06
CHR11_M0512.2_R1_355	SF1	GGAAATGGCGGC	GGAAGCTCGGGC	YY1	chr11:64302757-64302768	+	-0.715814348	1.41E-03	0.9210465	4.40E-01	-0.051541396	1.34E-01	-0.604079502	9.29E-03
CHR15_M0202_R1_107	CATSPER2P1	tttcccgc	tGCccGAT	E2F4	chr15:41825668-41825675	+	-2.273714231	9.32E-06	-2.039765798	2.79E-05	-1.247523645	2.12E-07	-0.67752277	2.56E-02
CHR15_M0203.1_R1_636	ELL3	TTTCCCGC	TCGCCATT	E2F4	chr15:41856945-41856952	+	0.104210435	9.22E-01	-0.201491021	1.76E-01	0.721044377	8.20E-02	0.460273036	3.17E-02
CHR2_P1195_R1_474b	GMPPA	ACTGATAAGA	ACTTCCTCGA	GATA2	chr2:220071405-220071414	+	-0.16803599	2.15E-01	1.175011674	1.75E-01	0.154117062	5.14E-01	0.13494943	3.39E-01
CHR22_M0239_R2_34	PISD	GTCGCCATCTTG	GTCCTGTGCTTG	YY1	chr22:30388187-30388198	-	-0.449416761	6.74E-03	2.926328836	4.44E-02	-2.12597715	1.33E-05	-0.648277063	2.17E-02
CHR6_P0694_R1_856	LACE1	CAAGATGGCGGC	CAAGGCTCGGGC	YY1	chr6:108722973-108722984	+	0.916033143	1.76E-03	1.134245525	1.88E-03	0.317482577	3.48E-01	0.75684145	1.89E-02
CHR11_P0066_R2_327	TSPAN32	CTTTATCTTG	CTCCGATTTG	GATA2	chr11:2280012-2280021	-	1.000530531	2.29E-01	1.266354876	1.02E-01	0.855694742	1.59E-01	0.710116925	2.71E-01
CHR21_M0111_R1_51	ATP5O	GCAGCCATCTTC	GCACGTTACTTC	YY1	chr21:34209930-34209941	-	1.143379969	3.29E-04	2.199346203	2.50E-05	2.254700609	6.70E-04	1.461816348	1.47E-05
CHR7_M0845_R1_429	GRM8	TTCGCGCCAACCAGTC	TTCTTTTCAACCATTC	E2F6	chr7:126680393-126680408	+	0.117698873	5.94E-01	-0.576822926	4.90E-01	1.252013789	3.00E-01	-0.033908441	7.12E-01
CHRX_P0535_R1_336	XIAP	AAAAATGGCGGA	AAAATACCGGGA	YY1	chrX:122821445-122821456	+	-0.294038123	7.87E-02	0.058745176	6.68E-01	-0.524386616	3.05E-03	-0.33044738	1.42E-01
CHRX_P0696_R1_836	DKC1	TAACATGGCGGA	TAACCCAAGGGA	YY1	chrX:153644431-153644442	+	-0.724436404	2.03E-05	0.790035942	6.20E-03	-0.54716696	3.91E-02	0.491765629	3.51E-01
CHR6_M0707_R1_82	SNX3	tccgccatttcg	tccCTGCGttcg	YY1	chr6:108688811-108688822	-	3.923298045	3.34E-07	4.008111652	7.99E-04	3.998903951	8.99E-07	4.241368165	7.44E-06
CHR9_M0733_R1_88	NUP188	ACGTCACGTGACGA	ACGTTTAGAAACGA	USF1	chr9:130749718-130749731	+	-1.872783087	3.12E-04	-5.232301892	5.62E-06	-3.371371599	7.33E-06	-2.280231774	3.19E-03
CHRX_M0666_R1_382	MPP1	AAAGATAAGA	AAATTATGGA	GATA2	chrX:153687145-153687154	+	-0.300685868	1.87E-01	0.099552274	8.78E-01	-0.248092393	1.45E-01	-0.126479595	5.67E-01
CHR3_M0483_R1_405	PROS1	AGTGATAACA	AGTATGTGCA	GATA2	chr3:95175482-95175491	+	-0.973912843	3.12E-03	1.643904991	9.54E-02	1.023328189	1.58E-04	0.864799097	1.72E-02
CHR3_M0483_R1_416	PROS1	GGACATTTCCAGGAAGCTTTT	GGACATAGTGAGGACGCTTTT	STAT1	chr3:95175493-95175513	+	-1.165824561	1.51E-03	0.646617443	9.72E-01	1.588679998	1.91E-02	1.15597665	5.23E-02
CHR19_P0028_R1_452	ABCA7	TGTTATCTTC	TGCATCTTTC	GATA2	chr19:991901-991910	-	-0.958537656	4.68E-01	-0.980727334	3.02E-01	-0.563818077	6.34E-01	-1.255873746	3.48E-01
CHR7_M0251.1_R4_303	AC007245.2	GGCGCCCTCTTGTGGC	GGCGATCTAGTGTAGC	CTCF	chr7:38369718-38369733	-	-0.352549876	4.95E-01	-0.30799833	5.82E-01	0.70104993	1.99E-01	-0.041936097	8.90E-01
CHR19_M0967_48080_693	ZSCAN22	ACAGATAACA	ACAACAGGCA	GATA2	chr19:63530681-63530690	+	0.505480117	1.46E-01	1.843974939	2.13E-01	0.797675052	4.52E-01	0.402725189	1.50E-01
CHR13_M0322_R1_277	TGDS	ACGTTTTTCCCGGAAATGCCA	ACGTTTTCCACACAGATGCCA	STAT1	chr13:94046662-94046682	-	0.277511424	1.89E-01	-0.136302217	3.54E-01	0.498657188	6.31E-02	0.013593931	9.67E-01
CHR17_M0460_R2_98	TEM7	GCTGCCCTCAAGTGGC	GCTGTACTACAGTTGC	CTCF	chr17:34562817-34562832	-	0.151085868	9.07E-01	0.212748955	7.36E-01	0.237018446	3.96E-01	0.165593122	5.57E-01
CHR3_P0921_R1_343	AC008040.2	tcttatctct	tcGCGGTtct	GATA2	chr3:171166793-171166802	-	-0.004390165	9.07E-01	0.110035857	9.65E-01	-0.214473918	4.38E-01	-0.056329455	5.94E-01
CHR4_P0144_R1_46	LAP3	TTCTATTTCCCGGGAGTTGCC	TTCTATTCCGCTGCGGTTGCC	STAT1	chr4:17187737-17187757	+	-0.146420681	7.96E-01	-0.247989668	1.35E-01	-1.272091971	9.40E-06	-0.388703192	1.89E-01
CHR5_P0299_R1_616	KIF2A	CGCCAATTCCCGGAAGCGAGA	CGCCAATCCGCTGCCGCGAGA	STAT1	chr5:61637485-61637505	-	-0.778284994	5.77E-03	-1.037119835	2.07E-03	-1.192093331	1.62E-02	-0.766166866	2.37E-02
CHR14_M0308_R2_897	ESR2	CGCGCCCCCTGGTGGC	CGCGTGCCGCGGTTGC	CTCF	chr14:63831495-63831510	-	-0.646246647	8.69E-02	0.772954319	8.65E-01	-0.219520489	2.00E-01	0.092873467	8.81E-01
CHR3_M0167_R1_1127	MYD88	GGCTCCAGAAGGCAGC	GGTTCCCCAAACCAGC	CTCF	chr3:38154634-38154649	+	-1.170487886	7.20E-04	-0.202614109	4.18E-01	-0.065795494	9.22E-01	-0.341959249	2.69E-01
CHR2_P0809_R1_555	RAB3GAP1	CAAGATGGCTGC	CAAGTGTCGTGC	YY1	chr2:135526344-135526355	+	-1.059475291	8.67E-04	-1.119278786	8.87E-02	-2.471111513	1.72E-02	-2.032603877	8.99E-06
CHR6_M0456_R1_62	MRPS10	GCCGCCATCTTG	GCCCATCGCTTG	YY1	chr6:42293558-42293569	-	2.284046888	4.02E-05	3.225172929	1.55E-02	2.126903506	6.88E-04	1.830166225	4.41E-06
CHR8_P0574_R1_829	TRMT12	AAAGATGGCGGC	AAAGGGTTGGGC	YY1	chr8:125532151-125532162	+	-0.123849058	4.79E-01	0.25575268	5.52E-01	0.030743878	7.89E-01	-0.284855654	4.65E-01
CHR10_P0544_R1_643	RPP30	CCCTCCAGGGGGAACC	CCTTCCCCGGACAACC	CTCF	chr10:92621481-92621496	+	0.043840757	9.66E-01	-0.387079466	8.49E-02	-0.578949295	1.51E-02	-0.026757889	7.25E-01
CHR10_P0544_R1_292	RPP30	CCCGCCATCTTGTGGT	CCCGTTATGGTGTAGT	CTCF	chr10:92621130-92621145	-	0.62627246	2.91E-03	0.26005095	7.27E-01	-0.09535353	6.31E-01	-0.046338464	6.99E-01
CHR18_P0321_R1_868	AC034110.1	AGCACCACCTGCTGCC	AGCAGTACAGGCTCCC	CTCF	chr18:72531026-72531041	-	-0.636521032	1.11E-03	3.682517073	9.84E-02	-0.051524512	4.06E-01	-1.070171844	8.55E-04
CHR1_P1046_R1_782	ITGA10	GCCTCCAGGGGGCAGC	GCGTCCGCGGCACAGC	CTCF	chr1:144236198-144236213	+	-0.70037729	2.19E-01	0.570894148	2.81E-01	0.236507357	6.56E-01	0.568407395	2.44E-01
CHRX_P0263_R1_596	TRO	ACCCCCCTCTGGAGGC	ACCCTGCTGGGGATGC	CTCF	chrX:54963922-54963937	-	0.739459314	9.83E-03	0.541558607	8.25E-02	0.748404824	6.81E-03	-0.053356543	5.90E-01
CHR9_M0544_R1_169	GRIN3A	GCCAGCAAAGGGTGGC	GCTAGCCCAGTCTGGC	CTCF	chr9:103540752-103540767	+	0.247797235	7.17E-02	-0.609697565	2.09E-03	0.456206233	3.64E-01	0.202625105	4.16E-01
CHR2_P0400_R1_592	SNRNP27	AGTTGTTTCCGGGAAGCGGGA	AGTTGTAACGGCGCAGCGGGA	STAT1	chr2:69974594-69974614	+	-0.824167857	1.93E-03	-0.310334485	9.29E-02	0.287194672	8.45E-02	-0.078009312	4.65E-01
CHR10_P0639_R1_477	PPRC1	CCCACTAGGGGGTGGT	CCTACTGCGGAATGGT	CTCF	chr10:103882374-103882389	+	-0.132053651	3.16E-01	-0.605278496	6.33E-02	-0.712725242	1.80E-02	0.097406194	8.66E-01
CHR5_P0469_R1_122	S100Z	accaTGAGGAGGCACC	acGaTGGCGACACACC	CTCF	chr5:76181110-76181125	+	0.364189207	4.04E-02	0.286663139	3.32E-01	0.520802909	8.97E-03	0.335718507	4.19E-01
CHR12_P0529_R1_759	HELB	CGGCAATTCCTGGAAACTTGG	CGGCAACGCTTCGACACTTGG	STAT1	chr12:64982472-64982492	+	0.070076618	8.64E-01	-0.168124284	5.25E-01	-0.198374008	3.58E-01	-0.543158168	4.44E-02
CHR12_M0822_R1_178	COQ5	GCCGCCATCTTG	GCCCTACGCTTG	YY1	chr12:119451320-119451331	-	-2.872035972	7.21E-07	-2.002848328	1.20E-03	-2.211498113	5.54E-04	-2.80453417	5.42E-05
CHR5_P0578_R1_863	HISPPD1	TGGCTCTTGCCGGAAATCGTT	TGGCTCTAACCCGTCATCGTT	STAT1	chr5:102483814-102483834	+	0.011983964	8.70E-01	-0.586265398	3.60E-01	-0.223061554	1.55E-01	-0.611605426	4.00E-03
CHR10_M0730_R1_18	PRDX3	GCCGCCATCTTC	GCCCTATACTTC	YY1	chr10:120928285-120928296	-	-0.497774397	1.57E-03	-0.020550135	4.83E-01	-2.138821613	3.12E-04	-1.896192674	4.07E-04
CHR2_P1007_R1_541	GULP1	AGAGATAAGA	AGATTATCGA	GATA2	chr2:188864476-188864485	+	0.160122789	7.35E-01	1.446392075	1.59E-05	1.691228546	1.32E-03	0.899646188	3.06E-02
CHR8_M0517_R1_188	ANKRD46	CGCGCCCCCTGCAGGT	CGCGTACCAGGCAAGT	CTCF	chr8:101641243-101641258	-	-2.782147223	1.71E-05	-2.41699639	1.91E-03	-3.307537902	2.33E-09	-1.910856042	1.19E-04
CHR14_M0254_R1_243	CNIH	GGCGCCCTCTGATGGC	GGCGGTCTGGGATCGC	CTCF	chr14:53977961-53977976	-	0.022900846	9.42E-01	-0.258253909	6.11E-02	-0.477927624	1.14E-02	-0.209414395	1.94E-01
CHR4_P0298_R1_781	CEP135	ACCTCCAGGGGGCGCC	ACATCCCTGGTCCGCC	CTCF	chr4:56509693-56509708	+	-2.847640369	2.38E-07	-3.080893033	2.50E-05	-2.209107291	1.41E-05	-2.556189971	7.26E-05
CHR20_M0064_R1_389	M8	GCCAGCAGGGGGCAGT	GCGAGCCTGGTCCAGT	CTCF	chr20:4669628-4669643	+	1.608393969	4.51E-04	1.398943841	5.22E-02	0.657826456	1.96E-02	0.703465532	5.93E-02
CHR20_M0151_R1_631	LOC200261	ACAGATAAGG	ACACCGGCGG	GATA2	chr20:23061830-23061839	+	-1.309212535	5.71E-05	0.344314837	6.95E-01	0.010027196	9.20E-01	0.106925145	7.89E-01
CHR20_M0151_R1_550	LOC200261	TAACAATTCCTGGAACTGTGA	TAACAAAGCTTTGATCTGTGA	STAT1	chr20:23061749-23061769	+	-0.720999466	7.60E-04	1.120426833	1.66E-01	1.96702994	2.22E-04	2.147042878	8.01E-04
CHR5_M0711_R1_98	BRD8	CTGGAATTCTGGGAAATAGTG	CTGGAAATTGGAGACATAGTG	STAT1	chr5:137542257-137542277	+	-0.878755142	4.34E-05	4.565489268	6.46E-02	-1.898541837	1.91E-05	-2.034225198	3.94E-03
CHR16_M0604_R1_21	GLG1	GCCGCCATCTTG	GCCCTGTACTTG	YY1	chr16:73198486-73198497	-	0.198570193	1.30E-01	0.581585092	1.87E-02	-1.340802316	5.99E-04	-0.45405772	1.06E-01
CHR9_M0633_R1_53	CDK5RAP2	GCCGCCATCTTT	GCCCATGCCTTT	YY1	chr9:122382231-122382242	-	-0.486323928	1.39E-02	0.141627604	8.44E-01	-0.723568756	1.50E-02	-1.795783177	4.46E-06
CHR11_P0979_R1_1035	RNF26	CAAGATGGCGGC	CAAGTGACGGGC	YY1	chr11:118710450-118710461	+	-0.273319819	2.97E-01	-0.692519958	2.13E-03	-1.708342237	8.98E-03	-1.739269732	8.93E-03
CHR17_M0331_R1_1009	PIGS	TGTTATCTCT	TGCATATTCT	GATA2	chr17:23923562-23923571	-	0.089619065	7.25E-01	0.516323981	4.51E-01	0.752600455	6.80E-03	1.037546196	9.31E-02
CHR17_P0516_R1_949	IFI35	AGGGATTTCACGGAAATGAAA	AGGGATCTGACAGTCATGAAA	STAT1	chr17:38412299-38412319	+	-0.628642278	9.11E-03	-1.421780984	5.69E-02	-2.763017929	7.45E-06	-1.740658494	3.41E-05
CHR8_M0248_R1_255	STAR	GGAGATAAAA	GGATTATCAA	GATA2	chr8:38127689-38127698	+	1.320852234	1.66E-03	2.678541392	2.36E-03	2.363881407	1.64E-02	1.122200068	6.38E-02
CHR20_P0298_R1_793	SNHG11	AGCACTAGAGAGAGCG	AGAACTGTAGCAAGCG	CTCF	chr20:36508747-36508762	+	-0.086714727	6.73E-01	0.118118608	7.05E-01	0.173885454	6.27E-01	0.468013195	2.85E-01
CHR13_M0028_R1_196	EFHA1	GCCGCCATCTTT	GCCCGGCGCTTT	YY1	chr13:21076280-21076291	-	1.272698023	2.32E-04	1.556633398	3.81E-04	1.049938212	9.04E-04	0.923668783	2.34E-02
CHR2_P1062_R1_992	NIF3L1	TGTTATCTTG	TGGACCGTTG	GATA2	chr2:201462438-201462447	-	0.015243963	8.77E-01	-0.785862614	2.74E-01	-0.217198908	4.90E-01	-0.376627178	1.16E-01
CHR11_M0136_R1_449	MRPL17	GGCGCCCCCTAGTGTG	GGCGTACCAGAGTTTG	CTCF	chr11:6661350-6661365	-	-0.381496265	3.07E-02	-1.536433054	9.49E-03	-0.114086105	7.61E-01	-0.632723195	9.36E-03
CHR19_M0023_R1_142	MED16	GACCATTTCCAGTAATTCCCA	GACCATGGCCATTGCTTCCCA	STAT1	chr19:844270-844290	-	-0.840975523	1.40E-05	-1.065735505	3.60E-01	-1.259332121	1.09E-06	-0.039821267	7.36E-01
CHR16_M0006_R1_187	LUC7L	TTTCCCGC	TCCCCTCT	E2F4	chr16:219447-219454	+	0.813364907	3.65E-03	0.568916402	4.23E-01	1.219476696	3.12E-02	0.552464895	2.82E-01
CHR1_P1555_R1_866	AL645504.2	AAAGATGGCGGC	AAAGCATAGGGC	YY1	chr1:200064957-200064968	+	0.646102034	2.14E-04	5.263765682	8.01E-03	0.392881423	3.85E-01	-0.113329536	9.73E-01
CHR19_P0831_R1_101	ZNF613	TACAGCAGAGGGAAGG	TAAAGCCTAGCTAAGG	CTCF	chr19:57121814-57121829	+	0.317680255	1.07E-01	-0.438329694	9.54E-03	-0.112740573	4.10E-01	-0.109590691	7.44E-01
CHR19_M0523_R1_324	ZNF566	ACAGATAAGC	ACAAGCGGGC	GATA2	chr19:41672717-41672726	+	-0.511788487	7.89E-02	-0.670135634	1.34E-01	-0.177464907	7.74E-01	-0.476156566	1.46E-01
CHR1_P0650_R1_863	ATG4C	TTTCGTATCCCGGAAGTGGCT	TTTCGTGACGCGGCCGTGGCT	STAT1	chr1:63022314-63022334	+	-1.42363684	3.35E-05	-2.778337841	9.61E-07	-1.692932719	4.14E-05	-0.592281155	2.13E-02
CHR20_P0351.1_R1_657	SYS1	CCCTCTAGAGGGCGCG	CCTTCTCTAGATCGCG	CTCF	chr20:43425018-43425033	+	0.191008528	1.51E-01	0.282241423	5.87E-01	0.398429809	5.45E-01	0.559038358	6.33E-02
CHR15_P0387_R1_389	RPLP1	ggagataaca	ggaTGAGCca	GATA2	chr15:67531658-67531667	+	-0.073757098	5.35E-01	0.147585047	5.23E-01	-0.134548422	8.59E-01	0.16573888	8.48E-01
CHR6_P0270_R1_830	MRPS18B	CAAGATGGCGGC	CAAGTATCGGGC	YY1	chr6:30693618-30693629	+	0.800425119	5.53E-03	1.828099384	4.93E-06	1.304056986	9.09E-03	1.293113819	1.13E-02
CHR17_P0480_R1_149	EIF1	GACGCCCTCTGGTGCC	GACGGTCTGCGGTTCC	CTCF	chr17:37097935-37097950	-	0.599953122	2.58E-02	-0.000348492	9.82E-01	0.143965203	7.39E-01	-0.119576339	8.35E-01
CHR6_P0779_R3_150	NCOA7	AGCAAATTCTCGGAAGCGCCG	AGCAAATTAACCGGGGCGCCG	STAT1	chr6:126143310-126143330	+	-0.069270578	6.27E-01	0.061515431	3.81E-01	0.512967219	5.95E-01	-0.009529003	8.15E-01
CHR18_M0238_R1_216	NARS	GCCGCCATCTTT	GCCCGGCCCTTT	YY1	chr18:53440138-53440149	-	-1.752115126	7.01E-10	-0.976227278	9.06E-03	-2.802428103	1.55E-07	-2.084898111	1.90E-04
CHR11_M0666_R1_84	ARRB1	GCCAGCAGGAGGAGCG	GCAAGCCCGACCAGCG	CTCF	chr11:74740358-74740373	+	-0.070516366	6.30E-01	-0.41284633	5.69E-02	0.028433628	8.51E-01	-0.254455585	2.86E-01
CHR11_M0666_R1_741	ARRB1	AGAGATAACA	AGAAGGGCCA	GATA2	chr11:74741015-74741024	+	0.179872381	3.99E-01	0.030852641	8.86E-01	-0.357373329	2.34E-01	-0.350504401	1.25E-01
CHR7_P1021_R1_486	GSTK1	GCCGGGTTCCGGGAAAAGGAG	GCCGGGCACAGGGTCAAGGAG	STAT1	chr7:142670674-142670694	+	-3.057547342	2.52E-07	-0.91985995	1.35E-04	-2.262220248	1.17E-02	-1.52138298	2.61E-04
CHRX_P0139_R1_711	AF241728.2	TTTTATCTCG	TTCCTGATCG	GATA2	chrX:38548370-38548379	-	-0.356727512	2.04E-02	0.153753686	7.36E-01	0.19284618	9.00E-01	0.296461264	7.24E-01
CHR19_P0233.2_R1_27	ZNF763	ACCTGCAGGGGGCAGC	ACATGCCTGGCCCAGC	CTCF	chr19:11935868-11935883	+	0.149652375	5.34E-01	0.512744071	4.02E-04	0.455300634	2.26E-01	-0.22826114	1.48E-01
CHR20_P0198_R1_766	DEFB123	GGCGCCTCCTGCTGGT	GGCGGGTCAGGCTCGT	CTCF	chr20:29491900-29491915	-	0.319907303	6.65E-03	-0.540921729	4.81E-03	-0.471409812	2.83E-01	-0.047737303	6.28E-01
CHR22_P0235_R1_781	DEPDC5	TGAGCGCTACACGGTC	TGATGTTTACACGATC	E2F6	chr22:30479984-30479999	+	0.641585599	2.02E-02	0.101263966	6.11E-02	1.406897598	7.78E-01	0.215062367	3.44E-01
CHR4_P0728_R1_817	C4orf46	CCTTATCTTT	CCCCCAATTT	GATA2	chr4:159812800-159812809	-	-0.749325093	4.40E-05	-0.123806428	3.48E-01	-0.237130622	1.75E-01	-0.027098828	6.90E-01
CHR1_P1210_R1_1234	FDPS	CGTTATCTGT	CGCAGGGTGT	GATA2	chr1:153545205-153545214	-	-0.31880465	4.82E-03	-0.434828631	6.03E-03	-1.479143458	2.19E-03	-0.165157843	1.19E-01
CHR1_M1188_R1_912	NES	AGCAGCAGGAAGAGGC	AGAAGCGTGATAAGGC	CTCF	chr1:154914655-154914670	+	0.077497396	9.70E-01	-0.509407215	4.87E-03	-0.195067216	2.32E-01	0.135615111	5.25E-01
CHR19_P0107_R1_493	TNFAIP8L1	TCTTATCTCT	TCGCGGTTCT	GATA2	chr19:4590194-4590203	-	-8.698377837	1.74E-06	-3.67629216	1.53E-07	-4.782237043	2.76E-04	-5.882596106	1.73E-05
CHR6_M0841_R1_301	SGK1	CGTTATCAGT	CGCCTGTAGT	GATA2	chr6:134537922-134537931	-	0.757205874	4.36E-03	0.696633852	3.66E-03	0.462401203	9.42E-01	0.037674792	8.51E-01
CHR19_P0206.2_R1_330	DNM2	CCCGCCCTCTTTTGCC	CCCGTTCTGGTTTCCC	CTCF	chr19:10689313-10689328	-	0.362883935	1.90E-01	0.40477318	2.13E-01	0.741274144	1.90E-01	-0.068859162	6.02E-01
CHR22_P0253_R1_619	MCM5	TCCGCCATCTTT	TCCCGGGACTTT	YY1	chr22:34125878-34125889	-	-0.467297723	7.74E-02	-0.421917443	5.78E-03	-1.189801372	1.67E-05	-0.727182133	2.42E-03
CHR7_P0669.4_R1_104	AGFG2	GAAATTTGCCGGGAATTAACG	GAAATTCGCAGGCCGTTAACG	STAT1	chr7:99974376-99974396	-	0.0974184	7.45E-01	-0.188723376	5.61E-02	0.803838211	1.12E-02	-0.107649908	6.67E-01
CHR15_M0141_R2_249	BMF	TCTTATCTCA	TCGACCTTCA	GATA2	chr15:38186071-38186080	-	1.853184104	2.54E-02	0.497559736	3.46E-02	1.621099758	5.81E-02	0.29102028	4.23E-01
CHR7_M0953_R1_521	ZC3HAV1	CACCCATTCCCGGAAAGAGCA	CACCCAAACCCAGGCAGAGCA	STAT1	chr7:138445096-138445116	+	-0.699916666	8.26E-03	-0.263393724	3.17E-01	-0.406213946	1.39E-01	-0.713789959	1.55E-02
CHR7_P1155_R2_660	HTR5A	CCTTATCAGC	CCGCTAGAGC	GATA2	chr7:154492898-154492907	-	-2.386065179	2.25E-03	0.099781969	8.68E-01	-2.10242307	4.82E-03	-1.07512036	3.69E-02
CHR21_M0202_R1_29	U2AF1	GAAGATGGAGGC	GAAGCCCAGGGC	YY1	chr21:43400647-43400658	+	-0.250009563	3.12E-01	0.294390083	2.73E-01	-0.203469789	2.04E-01	-0.364765098	2.49E-04
CHR14_P0110.2_R1_893	IRF9	CGTGATTTCTGGGAAAAGGCC	CGTGATCACGGAGTAAAGGCC	STAT1	chr14:23700245-23700265	+	-1.755298653	1.92E-04	-1.224959619	7.51E-06	-3.681402923	1.27E-04	-1.308782298	2.54E-05
CHR15_M0182_R1_233	UBR1	GCCCGCTTCCCGGAAGCAAGC	GCCCGCTGCACTGCGGCAAGC	STAT1	chr15:41185654-41185674	-	-0.319352349	5.30E-02	-0.086494278	3.70E-01	0.618095934	5.39E-02	-0.589238289	3.93E-05
CHR9_P0125_R1_643	SPINK4	TAAGATAAGA	TAAATGGGGA	GATA2	chr9:33230111-33230120	+	-0.725462735	1.62E-02	0.024761777	9.53E-01	0.725814226	3.07E-01	0.535475169	2.39E-01
CHR5_P0172_R1_516	TARS	GAAAACTTCCCGGAAGTTTAG	GAAAACATCGCACATGTTTAG	STAT1	chr5:33476498-33476518	-	0.209484906	3.57E-01	0.407236815	3.40E-01	0.671366911	1.97E-01	0.073239897	7.12E-01
CHR3_P0274_R1_615	CCRL2	CCTTATCTCA	CCCCTATTCA	GATA2	chr3:46423652-46423661	-	-2.380701552	3.11E-03	-0.626555953	1.08E-01	-0.634214028	1.55E-01	-0.849718817	1.49E-01
CHR2_P0590_R1_984	COX5B	AGCTTGTTCCCGGAAGTTTTG	AGCTTGGGCACGGGGGTTTTG	STAT1	chr2:97628943-97628963	-	-0.819748828	1.61E-02	-0.45159321	4.16E-02	-0.324132656	1.02E-01	-1.236664945	2.24E-02
CHR19_M0251.2_R1_1110	ZNF20	GCTGCCCCCTGCAGGT	GCTGTGCCGCGCACGT	CTCF	chr19:12113136-12113151	-	-0.671333168	1.44E-02	-1.314039587	4.56E-03	-0.43950026	1.41E-01	-0.326055669	1.52E-01
CHR8_M0473_R1_80	RUNX1T1	ACAGATAACA	ACAAGGTGCA	GATA2	chr8:93176588-93176597	+	0.630131032	3.23E-02	0.229330534	4.02E-01	0.471415212	3.07E-01	-0.548507752	3.12E-01
CHR1_M0272_R1_210	FUCA1	AGCGCCCTCTGGTGCT	AGCGAACTAGGGTCCT	CTCF	chr1:24067512-24067527	-	-0.642025555	3.31E-02	-0.236980605	4.54E-01	-0.485795342	6.15E-01	0.056569523	9.79E-01
CHR9_M0676_R1_141	PSMB7	GCCGCCATCTTC	GCCCGTTCCTTC	YY1	chr9:126217518-126217529	-	1.004587699	1.94E-02	1.615304677	4.41E-03	2.004695549	9.04E-04	1.191194996	7.07E-02
CHR3_M0251_R1_445	SHISA5	GCCTCCAGGAGGAGCT	GCATCCGTGACTAGCT	CTCF	chr3:48489863-48489878	+	-0.28203284	1.12E-01	0.155010582	3.88E-01	0.312794855	9.02E-01	0.303017572	7.08E-02
CHR9_P0143_R1_712	UBAP1	CAACATGGCGGC	CAACCGACGGGC	YY1	chr9:34169055-34169066	+	-0.292206795	4.13E-01	0.323003209	3.82E-01	-0.567650814	1.73E-01	-0.135916226	3.78E-01
CHR2_P0515_R1_554	KDM3A	TCTTATCTAT	TCGCCATTAT	GATA2	chr2:86521631-86521640	-	-0.056549037	3.48E-01	0.294655073	4.01E-01	0.612677586	7.26E-01	0.133290626	8.71E-01
CHR19_M0230_R1_185	TMED1	CCCACTAGAGGGCAGG	CCAACTCTAGTACAGG	CTCF	chr19:10808005-10808020	+	0.338024578	9.19E-01	-0.069186528	1.94E-01	0.43473589	7.88E-01	0.372355818	7.55E-01
CHR2_P0698_R1_779	PSD4	TCTTATCTTG	TCGAGGATTG	GATA2	chr2:113647891-113647900	-	-1.028016429	9.45E-06	-0.875339826	1.36E-04	-1.354976082	3.04E-02	0.235523748	3.02E-01
CHR19_P0216_R1_747	TSPAN16	GCCAACAGGGGGCAGT	GCAAACGTGGAACAGT	CTCF	chr19:11267705-11267720	+	-1.606046936	1.39E-06	-0.275250357	8.69E-02	0.886710495	1.09E-01	-1.073416468	4.48E-05
CHR1_M0849_R1_290	MYBPHL	TGTTATCTCG	TGGAGATTCG	GATA2	chr1:109651369-109651378	-	0.247628496	6.30E-01	0.416124005	3.89E-01	-1.197132658	2.69E-02	0.117732487	8.17E-01
CHR6_P0604_R1_782	TPBG	TCCACCAGGAGGAGGC	TCGACCGTGAAAAGGC	CTCF	chr6:83130074-83130089	+	-0.405837967	3.99E-01	-0.074889944	8.39E-01	0.059219908	6.15E-01	-0.232756502	8.96E-01
CHR4_M0534_R1_522	C4orf3	GGCCCCCTCTGGTGGG	GGCCAGCTAGGGTAGG	CTCF	chr4:120441568-120441583	-	1.175946957	2.53E-03	0.20143909	9.72E-01	1.155679523	2.40E-01	0.272335815	6.50E-01
CHR17_M0780_R1_913	SFRS1	TTTTATCTCT	TTGCGGATCT	GATA2	chr17:53440391-53440400	-	0.257571636	9.91E-01	0.351816999	3.04E-01	1.254244868	6.76E-01	-0.110388714	3.66E-01
CHR2_P0713_R1_415	ACTR3	GGCTGCAGGAGGCGCT	GGTTGCGCGACTCGCT	CTCF	chr2:114363709-114363724	+	0.599739966	4.62E-04	0.656611894	1.35E-01	1.833630904	6.32E-03	0.02313578	8.86E-01
CHR8_P0051_R1_651	TNKS	GAAGATGGCGGC	GAAGCGTCGGGC	YY1	chr8:9450856-9450867	+	3.022244498	6.41E-03	2.413306124	4.84E-03	2.914939481	1.91E-04	2.702389147	8.00E-03
CHR1_M0848_R1_458	PSRC1	CGCTCCCTCTGCTGGG	CGCTGACTGGGCTAGG	CTCF	chr1:109627597-109627612	-	0.765822322	3.53E-02	0.603937441	2.18E-01	0.363079276	7.63E-01	0.272439326	3.57E-01
CHR5_P0707_R1_875	UQCRQ	TGGTATCTCCCGGAAGTTACC	TGGTATCAGGCTGGAGTTACC	STAT1	chr5:132230170-132230190	+	-2.226823713	4.77E-03	-1.888520012	2.39E-02	-2.394549583	4.49E-02	-1.671492836	1.32E-03
CHR9_P0451_R1_581	TDRD7	TCCACCAGGAGGCGCT	TCAACCGCGAAACGCT	CTCF	chr9:99213969-99213984	+	0.256598505	2.86E-01	-0.139888174	7.57E-01	-0.240513342	7.35E-01	-0.415689953	6.34E-02
CHR16_P0351.1_R1_914	SPNS1	CAACATGGCGGC	CAACGATCGGGC	YY1	chr16:28893617-28893628	+	0.548495048	2.00E-03	0.445296139	3.25E-02	0.272965674	3.22E-01	0.274498936	3.78E-02
CHR15_M0161_R1_153	RPAP1	TCTTATCTCG	TCGCGCGTCG	GATA2	chr15:39623815-39623824	-	0.846449194	8.04E-02	0.625910733	1.70E-01	0.529901625	9.83E-01	-0.094563951	4.34E-01
CHR11_M0530_R1_438	ZNHIT2	GTCTCCCCCTAGTGGT	GTCTAACCGCAGTTGT	CTCF	chr11:64641990-64642005	-	0.421712283	3.45E-01	0.776397786	1.46E-02	1.490171458	5.58E-02	0.444925969	2.75E-01
CHR3_P0759_R1_550	EPHB1	ACCACGAGGGGGAGCC	ACAACGGTGGTTAGCC	CTCF	chr3:135996576-135996591	+	-0.350727331	9.02E-02	0.07073373	9.83E-01	0.236235852	8.95E-01	-0.495421206	5.99E-03
CHR1_P1108_R1_915	RPRD2	GAAGATGGCGGC	GAAGCACCGGGC	YY1	chr1:148603811-148603822	+	0.740121287	1.06E-01	0.471965498	2.36E-02	2.187824581	1.82E-03	0.779374508	8.98E-04
CHR21_M0110.1_R1_451	C21orf60	TTTGGCGC	TCGGGAAA	E2F4	chr21:33883202-33883209	+	0.55885899	6.61E-01	-0.317666109	1.08E-01	-1.477057972	3.08E-03	-0.079025901	9.75E-01
CHR18_M0237_R1_87	FECH	GCAGCCATGTTT	GCACAGCGGTTT	YY1	chr18:53404822-53404833	-	0.614639072	2.60E-04	0.584148237	8.35E-03	0.859456472	4.37E-02	0.647154535	4.92E-03
CHR20_P0316_R1_252	LPIN3	CCTGCCCCCTGCTGGC	CCTGTTCCGGGCTCGC	CTCF	chr20:39402220-39402235	-	-0.755262376	6.32E-07	0.199838378	3.22E-01	-1.301030818	2.04E-04	-0.625855666	7.48E-03
CHR8_P0215_R1_541	UBXN8	ACTTCCTTCCCGGAAAACGCG	ACTTCCTACCCCCGGAACGCG	STAT1	chr8:30721182-30721202	-	-0.038102791	2.05E-01	-0.349087597	3.15E-02	0.181489999	8.70E-01	0.00872869	3.00E-01
CHR11_M0366_R1_95	NUP160	GCCGCCATCTTC	GCCCGACACTTC	YY1	chr11:47826439-47826450	-	2.423071833	1.48E-03	2.208508602	1.23E-04	1.856988047	2.05E-06	1.897772527	1.73E-05
CHR3_M0619_R1_278	PTPLB	GCCGCCATCTTG	GCCCTGCACTTG	YY1	chr3:124786698-124786709	-	-1.415396238	4.70E-04	0.176496907	6.35E-01	-0.203706643	2.92E-01	-0.760053217	6.11E-03
CHR6_P0610_R1_225	PRSS35	CGCTCCCCCTGGAGGC	CGCTTGCCGCGGATGC	CTCF	chr6:84278428-84278443	-	-0.301292079	2.18E-01	-0.586691036	2.21E-02	-0.369857567	2.04E-02	-0.597566879	3.28E-03
CHR3_P0242_R1_986	ABHD5	CGAGATAAGT	CGACGGTGGT	GATA2	chr3:43707455-43707464	+	-0.301519679	5.09E-02	0.427302162	3.62E-01	0.420341056	5.90E-01	0.611719219	8.88E-02
CHR20_M0225_R1_735	EIF2S2	AGAGATAACA	AGAACCTGCA	GATA2	chr20:32164230-32164239	+	0.543354151	1.60E-01	0.452284513	9.01E-02	0.664441935	2.00E-01	0.213521565	2.78E-01
CHR8_P0224_R1_762	MAK16	ACTGGTTTCCCGGAAGGAGCA	ACTGGTGACGCAAAAGGAGCA	STAT1	chr8:33462196-33462216	-	0.329827337	6.83E-01	0.692865691	7.73E-02	-0.696339591	2.59E-02	0.090358573	8.55E-01
CHR19_M0685_R1_219	TRAPPC6A	GACACTAGGGGGCGGG	GAGACTGTGGAACGGG	CTCF	chr19:50373492-50373507	+	-0.32110516	8.90E-03	-0.547638679	5.92E-03	0.435315023	8.53E-01	-0.365970219	1.16E-02
CHR9_P0674_R1_955	DOLPP1	TAAGATGGCAGC	TAAGGCAAGAGC	YY1	chr9:130883228-130883239	+	0.4397681	1.28E-01	0.949606996	1.16E-04	0.340752689	2.34E-01	0.73244687	6.31E-04
CHR19_P0875_R1_764	AC008746.3	CTGCGTGGGAGG	CTGGGGGCAATG	Egr1	chr19:59651977-59651988	+	0.07127445	7.11E-01	-0.079928167	6.68E-01	0.177080687	6.95E-01	0.235100181	2.09E-01
CHR17_M0083_R1_126	AC091153.1	GCCGCCATCTTC	GCCCTAGACTTC	YY1	chr17:4554148-4554159	-	1.488715949	1.40E-06	1.308613915	1.93E-05	2.005143661	2.42E-03	1.600538561	7.29E-07
CHR9_P0361_R1_386	NAA35	GCCTCTTTCCGGGAACCGCCC	GCCTCTCTCGGCTCACCGCCC	STAT1	chr9:87745674-87745694	-	0.159978209	1.93E-01	0.63571237	1.56E-03	-0.02127674	3.95E-01	0.153016345	3.47E-01
CHR6_M0782_R1_182	MAN1A1	GGGAGTTTACGGGAAGCGCAG	GGGAGTAGTGGGGAGGCGCAG	STAT1	chr6:119712765-119712785	+	-0.644120303	3.33E-03	-0.538553519	3.53E-03	-0.333894125	1.21E-01	-0.961676156	1.72E-03
CHR1_P1893_R1_836	OR2L13	GCCACCAGGTGGAGCC	GCAACCGTGTTCAGCC	CTCF	chr1:246167052-246167067	+	-0.099954561	6.80E-01	0.387415723	2.42E-01	-0.349561686	4.70E-01	0.522861985	7.84E-02
CHR17_M0739_R1_215	LRRC59	CACGCCCCCTGGTGCC	CACGTACCACGGTACC	CTCF	chr17:45829947-45829962	-	-2.236676696	5.61E-04	-1.036474846	1.05E-03	-1.236665323	1.03E-01	-0.660639517	1.52E-02
CHR22_P0336_R1_705	TEF	TTAGATAACA	TTATCCTCCA	GATA2	chr22:40093163-40093172	+	-1.813486882	5.57E-03	-1.001401391	5.77E-05	-1.125841108	8.45E-02	-1.649719414	1.66E-02
CHR12_P0722_R1_571	BTBD11	AGCAGCAGGGGGCAGC	AGTAGCGTGGCACAGC	CTCF	chr12:106236075-106236090	+	0.259820493	1.12E-01	0.559663367	1.10E-01	0.415232199	5.30E-01	0.424348762	1.97E-01
CHR9_P0506_R1_610	ZNF462	CGCACCCCCTGGTGCT	CGCAGACCGGGGTACT	CTCF	chr9:108665002-108665017	-	1.312744817	1.87E-02	0.110012838	4.98E-01	1.003280101	1.15E-01	0.605359418	1.15E-01
CHR12_M0068_R1_803	LPCAT3	CCTTCCCCCTAGAGGC	CCTTTTCCGCAGACGC	CTCF	chr12:6996706-6996721	-	0.20070484	4.02E-01	0.921372581	1.42E-05	3.067943961	4.70E-04	0.636697896	3.11E-03
CHR12_P0154_R1_264	CREBL2	TGTGATAAGA	TGTTGAGCGA	GATA2	chr12:12655987-12655996	+	1.335598554	2.65E-03	-0.191445619	4.71E-01	-0.170221533	4.66E-01	0.813759234	4.80E-03
CHR8_P0568_R1_209	FAM83A	TCTTATCTTT	TCCCGGTTTT	GATA2	chr8:124263779-124263788	-	0.677217025	4.21E-02	0.398657304	6.02E-02	0.303208481	5.15E-01	0.95409092	3.12E-02
CHR22_P0092_R1_713	P2RX6	actgataaca	actTGGTCca	GATA2	chr22:19699167-19699176	+	-0.362382328	2.05E-02	-0.726935658	5.00E-03	0.055524855	7.89E-01	-0.497375664	5.87E-03
CHR4_M0758_R1_322	IRF2	CATCATTTCTCGGAAAAGTCA	CATCATTACACTGGCAAGTCA	STAT1	chr4:185632924-185632944	+	-0.507720444	1.60E-03	0.006655451	9.62E-01	-0.106857091	7.49E-01	-0.174901294	2.43E-01
CHR11_M0301_R1_414	PDHX	CAAGATGGCGGC	CAAGGGATGGGC	YY1	chr11:34894775-34894786	+	-0.70922746	1.09E-06	-0.465280921	4.50E-04	-1.001978454	2.56E-02	-0.834540994	2.50E-03
CHR12_P0588_R1_1053	KIAA0946	CAAGATGGCGGA	CAAGCCCCGGGA	YY1	chr12:75682174-75682185	+	0.912980313	2.60E-05	1.063831565	2.90E-04	1.199289615	3.07E-02	0.650368021	2.88E-02
CHR15_P0161_R1_695	VPS18	ATTGCCTCCTGGTGTC	ATTGAGTCAGGGTCTC	CTCF	chr15:38973743-38973758	-	-0.315950286	3.25E-02	-0.127885887	3.82E-01	0.736148755	1.32E-01	-0.229026244	2.77E-01
CHRX_M0631.2_R1_526	UCHL5IP	ACCACTAAGGGGCACC	ACTACTGTGGATCACC	CTCF	chrX:152389677-152389692	+	1.165954665	5.98E-04	0.724006216	1.19E-02	2.152566615	6.19E-03	0.582816571	5.26E-02
CHR11_M0731_R1_252	PICALM	GAAAATGGCGGC	GAAATGACGGGC	YY1	chr11:85457766-85457777	+	-0.943878191	9.24E-04	-0.474752072	4.01E-02	-0.870936042	4.03E-02	-0.599917431	3.69E-02
CHR1_P0905_R1_479	AHCYL1	GGTGCCACCTGGTGGC	GGTGTTACACGGTCGC	CTCF	chr1:110328727-110328742	-	-0.535753889	1.14E-02	-0.379549585	3.47E-03	-1.062327246	2.08E-02	-0.283536431	1.02E-01
CHR1_M0771_R1_333	TMED5	CGGTAATTGTGGGAAATGTAG	CGGTAAGAATGTGAGATGTAG	STAT1	chr1:93418705-93418725	+	0.784675409	8.81E-04	1.266197086	1.37E-05	1.440996097	6.67E-04	1.429047714	6.65E-07
CHR19_M0043_R1_613	UQCR11	GGCAGCAGAGGGTGGC	GGTAGCGTAGTTTGGC	CTCF	chr19:1556967-1556982	+	0.01406568	9.40E-01	0.267253877	1.17E-01	0.25035869	7.00E-01	0.050931002	8.79E-01
CHR10_M0400.2_R1_976	TYSND1	TCCACTAGGGGGCATG	TCGACTCCGGTCCATG	CTCF	chr10:71576918-71576933	+	-1.0112537	2.37E-08	-0.192814263	3.60E-01	-0.218972913	4.14E-01	-0.780818661	6.81E-03
CHR9_M0835_R7_750	ABCA2	GCCACCAGAGGGAGCT	GCTACCCTAGCTAGCT	CTCF	chr9:139043806-139043821	+	-0.726850675	4.22E-03	-0.49170361	1.18E-02	-0.351134074	3.04E-01	-0.950495325	3.03E-05
CHR19_M0503_R1_122	TMEM149	GCAGTTTTCCCGGAACTCATA	GCAGTTGCCTCTGTACTCATA	STAT1	chr19:40923283-40923303	-	-0.308078409	4.28E-01	0.252997973	1.36E-01	0.105746933	4.98E-01	-0.464993536	9.39E-04
CHR17_P0093_R1_705	C17orf81	GCCATCAGAGGGCGCC	GCTATCGTAGTCCGCC	CTCF	chr17:7096551-7096566	+	-1.968724533	2.76E-04	-0.562411357	2.06E-02	-1.298607177	6.01E-05	-1.039590265	5.51E-06
CHR16_P0399_R1_708	RNF40	CAAGATGGCGGC	CAAGGCCTGGGC	YY1	chr16:30681150-30681161	+	-0.696748115	2.04E-02	0.02716931	9.60E-01	-0.587461159	5.97E-02	0.011725223	7.19E-01
CHR1_M1132_R1_830	MUC1	CCCGCCCTCTAGTGGT	CCCGAGCTAGAGTCGT	CTCF	chr1:153430057-153430072	-	0.218748548	3.58E-01	0.068532263	7.12E-01	0.211974485	6.51E-01	-0.071542417	6.36E-01
CHR1_M1132_R1_592	MUC1	CACCACTTCCCGGAATAGCCC	CACCACCTCGCAGGGTAGCCC	STAT1	chr1:153429819-153429839	-	0.10997456	6.55E-01	0.169655366	5.20E-01	0.883718619	3.53E-02	0.992886135	1.01E-02
CHR16_M0534_R1_146	RANBP10	GCCGCCATCTTG	GCCCGTTACTTG	YY1	chr16:66397933-66397944	-	2.673567842	2.41E-05	0.035387666	6.21E-01	1.579082493	7.65E-02	0.981783928	1.27E-04
CHR1_P0272_R1_119	AL049675	CCTTATCATT	CCGCTAAATT	GATA2	chr1:23977147-23977156	-	0.373838506	2.05E-01	0.591869104	8.54E-02	0.910867149	1.55E-01	0.669411192	3.21E-02
CHR20_P0302_R1_577	ACTR5	CAAGATGGCGGC	CAAGCAACGGGC	YY1	chr20:36810532-36810543	+	-0.005442521	9.33E-01	-0.034208182	8.37E-01	-0.053055273	9.47E-01	-0.724622686	1.99E-04
CHR16_M0542_R1_634	ESRP2	GTCACCAGGAGGCAGT	GTAACCCCGACCCAGT	CTCF	chr16:66827920-66827935	+	1.79293457	1.12E-05	-0.200234058	9.89E-02	-0.191975699	2.01E-01	-0.274631695	9.61E-02
CHR18_M0097_R1_752	NPC1	CTCGCCACCTGCTGGC	CTCGTAACGGGCTCGC	CTCF	chr18:19421009-19421024	-	0.589432206	1.14E-02	0.028843948	9.82E-01	0.466653227	2.75E-01	0.405896809	3.10E-03
CHR11_P0500.1_R1_1014	SDHAF2	TAGGAGTTCCCGGAAGTGCCC	TAGGAGCACCCCAATGTGCCC	STAT1	chr11:60954143-60954163	-	-0.492141465	7.79E-04	-0.553687092	2.34E-02	-1.010894177	7.02E-02	-0.550763269	7.74E-04
CHR9_M0736_R1_141	IER5L	GCGCCAAA	AGACCTGA	E2F4	chr9:130980345-130980352	-	0.045775718	9.20E-01	0.21366831	1.08E-01	-0.465369813	2.55E-01	0.320435973	2.87E-01
CHR5_M0787_R2_671	DPYSL3	GCCACCAGGGGGCGCG	GCGACCGTGGTCCGCG	CTCF	chr5:146813791-146813806	+	0.105453076	9.78E-01	-0.004548373	5.57E-01	0.907515045	1.02E-01	-0.244274436	2.78E-01
CHR22_P0391_R1_920	ATXN10	CAAGATGGCGGC	CAAGCGTAGGGC	YY1	chr22:44446604-44446615	+	-1.132529492	5.96E-04	0.032804551	9.41E-01	-0.786124516	2.54E-02	-1.061160441	2.09E-08
CHR12_P0819_R2_704	DYNLL1	GGCGCCCCCTGGAGGT	GGCGAACCGCGGATGT	CTCF	chr12:119392003-119392018	-	0.357635869	8.49E-02	-0.32645868	1.20E-02	0.417556064	4.36E-01	0.831803618	2.44E-04
CHR19_M0028_R1_244	SBNO2	GCTGACTTTCAGGAAATGATG	GCTGACATGCAAGTTATGATG	STAT1	chr19:1083317-1083337	+	-1.072233942	7.37E-03	-0.643017932	2.22E-02	-1.462481366	1.82E-03	-1.34078572	3.33E-06
CHR17_P0026_R1_781	SGSM2	GAAGATGGCTGC	GAAGCACTGTGC	YY1	chr17:2187557-2187568	+	1.327684252	1.59E-02	0.59802245	3.03E-02	0.73421432	9.67E-02	1.809223488	2.07E-02
CHR12_M0362_R1_142	GALNT6	CCTTCATTTTACTGTC	CCTTATTTAGACTATC	CTCF	chr12:50071475-50071490	-	0.389584592	3.76E-01	-0.550874071	4.36E-03	-1.392883562	1.42E-04	-1.044582539	1.87E-02
CHRX_P0160_R1_576	KDM6A	GAAAATGGCGGC	GAAATGATGGGC	YY1	chrX:44617810-44617821	+	0.269252071	2.39E-01	0.321911458	1.91E-01	-0.448481369	4.28E-03	0.024166424	9.49E-01
CHR9_M0490_R1_505	ZNF367	TGACGTTTCCCGGAATCCTGC	TGACGTCTACCCGCTTCCTGC	STAT1	chr9:98220250-98220270	+	3.022280123	1.38E-06	2.407453736	2.92E-04	3.404252692	5.56E-04	2.402818857	2.17E-04
CHR9_M0456_R1_789	BICD2	GCCAGCAGGGGGCGCC	GCGAGCGTGGACCGCC	CTCF	chr9:94567604-94567619	+	-1.975076468	4.59E-08	-0.755163423	9.11E-05	-1.976597701	7.52E-06	-1.58527285	2.76E-04
CHR11_M0798.2_R1_102	MMP10	TCTACCCCCTAGTGGC	TCTAAACCACAGTCGC	CTCF	chr11:102156573-102156588	-	-0.238051686	5.25E-01	0.350290978	6.52E-02	0.770752012	1.96E-02	-0.416314854	1.13E-01
CHR3_P0149_R1_377	RBMS3	GCCAGCAGAGGGAATC	GCGAGCCCAGATAATC	CTCF	chr3:29297379-29297394	+	1.98496105	1.75E-05	0.222398075	2.75E-01	1.439680557	2.90E-03	3.328238675	2.96E-07
CHR1_P0525_R1_847	TMEM69	ATCCACTTGCCGGAAGTGCCT	ATCCACTCGGCTGTTGTGCCT	STAT1	chr1:45926436-45926456	-	0.20563446	7.64E-01	-0.337090707	5.26E-02	-0.22239641	5.42E-01	-0.298901111	1.12E-01
CHR2_P0600.3_R1_748	MITD1	CTGCGCTTCCGGGAAGTGGTC	CTGCGCCTCGGAGTCGTGGTC	STAT1	chr2:99163929-99163949	-	-0.108251376	5.25E-01	-0.012931011	8.46E-01	-0.413375805	1.64E-01	-0.212225128	1.53E-01
CHR3_M0782_R1_960	PLSCR2	ACAGATAAGA	ACATTGGGGA	GATA2	chr3:147697336-147697345	+	-2.820836639	9.22E-06	-1.068979295	2.49E-05	-1.877271021	4.89E-03	-2.453335948	1.98E-04
CHRX_P0351_R1_1052	CXorf26	CAAGATGGCGGC	CAAGTCTCGGGC	YY1	chrX:75309372-75309383	+	2.592054774	7.46E-05	1.197510076	9.40E-04	1.014797101	5.73E-03	1.713926	5.74E-05
CHR10_P0460_R1_642	RPS24	TTTGGTTTACCGGAATTCAAA	TTTGGTACAGCAGACTTCAAA	STAT1	chr10:79463349-79463369	-	2.85274909	4.51E-04	1.130610415	7.26E-06	2.359864012	3.79E-03	2.047766946	4.33E-04
CHR6_P0314.1_R1_804	XXbac-BPG116M5.1	TCTAGTTTTCGGGAAGTCAGA	TCTAGTGTTTGCGGTGTCAGA	STAT1	chr6:32003434-32003454	+	1.7474648	1.35E-04	0.496626858	4.56E-03	2.064898369	2.30E-03	1.26936742	3.37E-06
CHR17_P0547_R1_578	HEXIM1	AAAGATAAGA	AAATGGGGGA	GATA2	chr17:40581515-40581524	+	-0.582003309	8.89E-03	0.011785863	7.50E-01	-0.43016864	2.01E-01	-0.400932624	5.00E-03
CHR12_M0841.2_R1_39	VPS33A	GCCGCCATCTTG	GCCCGGCCCTTG	YY1	chr12:121316901-121316912	-	0.230471348	4.19E-01	0.206295734	3.21E-02	1.090820507	6.01E-02	0.012414468	8.73E-01
CHR17_M0415_R1_514	CCL16	GCTTCCCCCAGGTGAT	GCTTTACCGGGGTAAT	CTCF	chr17:31333018-31333033	-	0.419472562	4.41E-01	-0.6402574	9.61E-06	-1.029671471	4.55E-03	-1.540252346	4.14E-05
CHR11_M0349_R1_156	NR1H3	GCCGCCATCTTA	GCCCTATACTTA	YY1	chr11:47227019-47227030	-	-0.580595945	1.11E-02	0.788368873	1.95E-05	1.759825489	9.33E-06	1.036806795	3.13E-02
CHR15_M0154_R1_502	INO80	TTACTTTTCCCGGAAGTAACG	TTACTTAGCGCTGACGTAACG	STAT1	chr15:39196111-39196131	-	-0.658188752	1.00E-02	-0.979484965	6.24E-03	-1.683811341	8.35E-03	0.291665252	8.42E-01
CHR17_M0955_R1_178	SRP68	GCAGCCATCTTG	GCACAACCCTTG	YY1	chr17:71580160-71580171	-	2.9018639	8.03E-04	3.612432832	4.15E-05	4.308533925	5.82E-04	2.27946314	3.09E-05
CHR8_P0143_R1_389	FGF17	CCTGCCCCCTGGAGGG	CCTGTGCCACGGAAGG	CTCF	chr8:21955789-21955804	-	-1.025797139	4.28E-03	-0.371654405	2.53E-02	-1.859420673	1.73E-02	-0.823969466	1.17E-04
CHR8_M0270_R1_75	MYST3	GCCGCCATCTTG	GCCCGGTACTTG	YY1	chr8:42028643-42028654	-	0.259136345	6.94E-01	0.305766447	6.33E-02	0.503204201	2.57E-02	0.499020574	8.00E-04
CHR17_M0091_R1_94	SPAG7	TCCGCCATCTTG	TCCCTTTCCTTG	YY1	chr17:4811816-4811827	-	0.472469259	1.56E-01	1.774945215	1.03E-02	2.122238836	2.11E-03	2.006842958	7.95E-05
CHR15_P0599_R1_745	SEMA4B	GGACAATTCCCGTAAACACgg	GGACAACACGCGTTGACACgg	STAT1	chr15:88529092-88529112	+	0.396076884	2.07E-03	0.108902512	6.73E-01	0.236629624	2.87E-01	-0.455738054	6.43E-03
CHR15_P0654_R1_223	ARRDC4	TCTTATCTAT	TCGCGGTTAT	GATA2	chr15:96304273-96304282	-	-0.495770164	2.80E-01	-1.668122674	3.14E-03	-1.940143686	6.21E-04	-0.618561431	4.93E-03
CHR12_P0088.1_R2_995	ATN1	ACCACTAGAGGGAGTC	ACTACTCCAGTAAGTC	CTCF	chr12:6903859-6903874	+	-1.146391589	3.21E-03	0.084479031	9.83E-01	1.222836916	2.07E-02	0.031049394	8.36E-01
CHR15_M0625_R1_173	VPS33B	CTAGATCTCCCGGAAGTCCCT	CTAGATGGTACGGAGGTCCCT	STAT1	chr15:89366829-89366849	+	-0.157718663	5.14E-02	-1.541372813	2.71E-05	-0.660224485	7.70E-02	-1.546748925	7.32E-07
CHR2_M1323_R1_458	HJURP	GGAGATAAGT	GGATTCGGGT	GATA2	chr2:234428221-234428230	+	-0.487156694	1.95E-01	0.431865436	1.42E-01	0.092864617	6.60E-01	-0.284696315	2.13E-01
CHR3_M0596_R1_486	GPR156	ACCACCAGATGGCAGT	ACTACCCTATTTCAGT	CTCF	chr3:121445972-121445987	+	0.856403109	1.70E-01	0.76029749	8.24E-03	0.665319418	1.56E-01	0.455896346	4.05E-01
CHR19_P0319_R1_889	F2RL3	GTTTATCTCT	GTCAGGTTCT	GATA2	chr19:16860888-16860897	-	-1.435663602	1.09E-02	0.399031904	3.12E-01	-1.329862512	1.74E-02	-0.543748013	8.30E-02
CHR19_M0340.2_R1_167	C19orf42	CCCGCCCTCTGCAGGC	CCCGTACTGGGCACGC	CTCF	chr19:16632054-16632069	-	-0.719900836	8.40E-03	-0.589759443	3.73E-02	-0.490977038	1.58E-01	-0.54436121	1.85E-02
CHR6_M0932_R1_543	FBXO5	CCAGACTTTCCGGAAGACGGA	CCAGACTGTACCGGCGACGGA	STAT1	chr6:153346345-153346365	-	0.219506536	7.51E-01	-0.281850303	1.29E-01	0.968314381	1.58E-01	-0.617930248	1.03E-02
CHR17_M0787_R1_241	RNF43	CCCTCCTCCTGGTGCT	CCCTTTTCGGGGTACT	CTCF	chr17:53850027-53850042	-	0.447066924	1.91E-01	-0.387441432	3.71E-02	0.270854033	6.28E-01	-0.187612576	2.18E-01
CHR11_M1029_R1_117	SNX19	GGCGCCCTCTGCTGGC	GGCGTGCTGCGCTAGC	CTCF	chr11:130291658-130291673	-	0.231579231	6.15E-01	0.057577715	8.02E-01	0.761478141	2.28E-01	1.005702194	3.71E-02
CHR8_M0558_R1_75	EIF3E	TCCGCCATCTTG	TCCCATGACTTG	YY1	chr8:109330100-109330111	-	0.671719655	1.54E-02	0.17746595	5.43E-01	-0.25223979	3.61E-01	0.357675507	1.41E-01
CHR2_M0858_R1_62	NMI	CTGCCCTTCCCGGAAAACAGC	CTGCCCATCGCCGTGAACAGC	STAT1	chr2:151854396-151854416	-	-2.843466366	5.08E-07	-1.801803385	5.99E-04	-2.701636706	2.80E-06	-2.85441031	2.56E-04
CHR12_P0488_R1_877	TSFM	GCCAGCAGGTGGCACC	GCGAGCCTGTCTCACC	CTCF	chr12:56462729-56462744	+	-1.523837869	3.12E-04	-1.454534067	1.64E-03	-2.384286322	1.96E-02	-1.581177176	5.00E-04
CHR1_M1157_R1_538	PKLR	TCTTATCTAA	TCGCCATTAA	GATA2	chr1:153537877-153537886	-	-0.490154666	3.91E-02	0.210481118	3.48E-01	1.394882078	9.44E-02	0.549250599	1.40E-01
CHR19_M0093_R1_929	EEF2	CTCTCCAGGGGGAGGC	CTATCCCCGGCTAGGC	CTCF	chr19:3937334-3937349	+	0.071507184	8.93E-01	0.123150944	7.38E-01	0.74563931	8.43E-02	0.508218305	1.79E-01
CHR19_P0638_R1_900	PRR19	CCTTATCTTT	CCGAGAATTT	GATA2	chr19:47497998-47498007	-	-4.495439711	5.51E-03	-0.739561327	2.50E-02	-2.485616759	4.79E-02	-2.09977419	1.33E-02
CHR1_M1063_R1_91	TMOD4	AGCAGCAGGAGGAGCC	AGTAGCCTGATCAGCC	CTCF	chr1:149415098-149415113	+	0.826598287	8.66E-02	0.643170315	2.89E-02	0.499884709	1.99E-01	0.652976146	1.41E-01
CHR20_M0242_R1_193	EDEM2	GGGTTCTTCCGGGAATCCGCG	GGGTTCCTCGGCGTCTCCGCG	STAT1	chr20:33198795-33198815	+	-1.45972412	8.55E-03	-0.462579076	7.14E-02	-0.8562647	1.62E-01	-0.681810069	4.13E-04
CHR2_M0165_R1_234	GPN1	GAAGATGGCGGC	GAAGGACAGGGC	YY1	chr2:27705426-27705437	+	-0.002709343	5.31E-01	0.003253665	5.15E-01	0.057765994	5.32E-01	-0.274462197	1.65E-01
CHR11_P0663_R1_432	ALDH3B1	gccaggtggtggcgcc	gcAaggCCgtTCcgcc	CTCF	chr11:67533779-67533794	+	0.482915107	1.86E-01	0.135434321	8.59E-01	-0.207074872	5.78E-01	0.426523032	2.21E-01
CHR5_M0236_R1_19	OXCT1	GCCGCCATCTTC	GCCCTAGGCTTC	YY1	chr5:41906210-41906221	-	1.665061141	8.92E-05	1.544484778	3.03E-04	2.339248028	4.49E-04	1.128083389	7.79E-03
CHR1_P0329_R1_947	PPP1R8	CAAGATGGCGGC	CAAGGCCCGGGC	YY1	chr1:28029930-28029941	+	-0.078022807	8.53E-01	0.067680643	8.49E-01	-0.070623171	8.90E-01	0.45049664	1.08E-01
CHRX_P0195_R1_230	LOC441493	GGAGATAAGG	GGACCGTCGG	GATA2	chrX:47580529-47580538	+	-0.139226796	5.61E-01	-0.366193442	1.31E-01	-0.151940665	5.44E-01	-0.126324814	3.84E-01
CHR19_M0736_R1_230	CR613718	CAAGATGGCGGC	CAAGCGTCGGGC	YY1	chr19:52679373-52679384	+	-2.429793028	1.86E-07	-1.062772452	5.31E-06	-2.007723071	1.43E-04	-2.243019224	1.84E-03
CHR3_P0660_R1_714	PARP14	GGAGTTTTCCAGGAAACGAAA	GGAGTTACCGAGCGAACGAAA	STAT1	chr3:123882330-123882350	-	-1.684973505	8.89E-05	0.91795576	3.81E-03	-0.974912681	1.45E-06	0.244695496	5.18E-01
CHR19_P0572_R1_631	PAK4	CAACATGGCGGC	CAACTATAGGGC	YY1	chr19:44308284-44308295	+	-0.778974428	2.77E-03	-0.653800591	4.16E-04	-1.993046451	2.65E-03	-1.982261752	1.46E-06
CHR5_P0901_R1_277	GRIA1	CCTGCCACCTACTGAC	CCTGGTACGCACTTAC	CTCF	chr5:152850009-152850024	-	-0.208468383	5.09E-01	-0.427457332	6.76E-02	-0.823225941	9.53E-02	-0.612088096	4.15E-01
CHR12_P0463_R1_143	GPR182	AGCCACAGGGGGAGGG	AGTCACCCGGACAGGG	CTCF	chr12:55673761-55673776	+	0.318624462	4.92E-01	0.352189834	1.42E-01	0.823711392	3.65E-02	0.084901387	7.57E-01
CHR1_P1274_R1_945	DARC	TCTTATCTTG	TCCATCGTTG	GATA2	chr1:157441302-157441311	-	-0.914568059	4.88E-06	0.553299248	2.15E-02	-0.543807397	1.14E-01	-0.071527095	6.75E-01
CHR21_P0222_R1_935	PWP2	CGTCGCTTCCCGGAAGTGCGT	CGTCGCCCTTCGGCAGTGCGT	STAT1	chr21:44351619-44351639	+	-0.980351168	2.71E-03	-1.04560836	4.60E-04	0.209976586	4.67E-01	-1.439244802	2.60E-04
CHR9_P0085_R1_645	RRAGA	GCCACGAGAGGGCAGC	GCTACGCCAGATCAGC	CTCF	chr9:19039164-19039179	+	0.160922171	6.83E-01	-0.079562021	6.36E-01	0.153106314	5.37E-01	-0.367334337	1.38E-01
CHR12_P0426_R1_485	METTL7B	tccaggagagggcatg	tcGaggGTagAAcatg	CTCF	chr12:54361254-54361269	+	-0.300381455	2.22E-01	0.295076091	1.61E-01	0.177440441	6.34E-01	-0.012070912	8.56E-01
CHR1_P1298_R1_199	KLHDC9	GCTACCCTCTAGTGGC	GCTAGACTGCAGTTGC	CTCF	chr1:159334212-159334227	-	0.614866759	9.01E-02	-0.161889669	2.27E-01	0.210521707	5.25E-01	-0.109219536	3.02E-01
CHR12_M0231_R1_300	IPO8	GCTTCTTTCCCGGAAAGGAAC	GCTTCTAACGCCGATAGGAAC	STAT1	chr12:30740204-30740224	-	0.282833394	5.11E-01	0.07208769	6.68E-01	0.047635456	5.05E-01	0.099887756	9.89E-01
CHR17_P0546_R1_559	ACBD4	TCCACCAGGGGGCGCT	TCAACCCCGGATCGCT	CTCF	chr17:40568309-40568324	+	0.158653642	2.43E-01	0.359087816	3.46E-01	-0.627572212	3.99E-02	-0.14997816	3.54E-01
CHR12_M0579_R1_505	CCDC59	CGCGCCCCCTAGTGGA	CGCGAGCCAGAGTAGA	CTCF	chr12:81276702-81276717	-	-0.230254265	4.45E-01	-0.056197325	7.85E-01	-0.22316484	9.53E-01	0.425702863	1.87E-01
CHR8_P0194_R1_485	ELP3	GTCGGCTTCCGGGAAGAGCTT	GTCGGCATGAGAGAGGAGCTT	STAT1	chr8:28006509-28006529	+	-1.098404576	1.16E-02	-0.298713574	9.95E-03	-0.916130834	1.62E-02	-0.811884033	1.65E-03
CHR3_M1008_R1_189	AC067718.3	CGCTCCTCCTGCTGCC	CGCTATTCACGCTCCC	CTCF	chr3:191321430-191321445	-	-0.875103631	1.48E-02	-0.070980939	5.38E-01	0.43860737	2.92E-01	-0.485076088	8.57E-03
CHR11_P0829_R1_284	AMOTL1	GCAGATAACA	GCATCCGCCA	GATA2	chr11:94140575-94140584	+	0.388716455	9.00E-01	-0.649076944	6.68E-03	-0.020865126	8.53E-01	0.267533878	5.42E-01
CHR12_P0346_R1_963	DIP2B	CCCAGTAGAGGGCGCC	CCAAGTGTAGTCCGCC	CTCF	chr12:49184939-49184954	+	-0.753484591	4.92E-03	-0.361682778	5.49E-02	-0.95044824	9.37E-03	-0.950264572	1.63E-03
CHR15_P0178_R1_887	MAPKBP1	AAAGATAAAG	AAACGAGGAG	GATA2	chr15:39854158-39854167	+	0.249597643	3.43E-01	-0.096103001	1.93E-01	0.095588393	7.49E-01	0.229252683	4.60E-01
CHR15_P0675_R1_663	ALDH1A3	ACCAGCAGGTGGCATC	ACTAGCGCGTCCCATC	CTCF	chr15:99207413-99207428	+	-0.199839378	1.93E-01	3.222845032	1.83E-05	5.549886174	1.35E-03	0.607337619	4.33E-03
CHR1_P1501_R1_354	HMCN1	AGCTCCCCCTCCTGGC	AGCTTGCCGCCCTAGC	CTCF	chr1:183969721-183969736	-	0.459862389	2.65E-01	-1.445876024	1.50E-05	-0.758655352	1.42E-01	-0.698197586	6.13E-03
CHR19_P0584_R1_853	TIMM50	CAAGATGGCGGC	CAAGTGACGGGC	YY1	chr19:44663330-44663341	+	-0.26912506	4.65E-02	-0.206665627	9.92E-02	-1.597601428	4.15E-02	-0.481389762	3.24E-02
CHR1_M1637_R1_340	LBR	CCTTATCTCA	CCCAGAATCA	GATA2	chr1:223682645-223682654	-	0.257123232	4.04E-01	0.043043668	7.57E-01	-0.129730475	7.73E-01	0.014380286	8.79E-01
CHR3_M0652_R1_445	UROC1	GCTACCTCCTGCTGGG	GCTATTTCAGGCTCGG	CTCF	chr3:127719693-127719708	-	-0.014349152	9.44E-01	0.091458929	8.76E-01	0.118486293	8.89E-01	0.790670334	1.13E-01
CHR16_M0358.2_R1_1009	VKORC1	AGTGCTTCCTGGTGGT	AGTGTATCAGGGTAGT	CTCF	chr16:31014380-31014395	-	0.557546437	2.51E-02	-0.0264282	8.27E-01	0.637098033	5.14E-01	0.302150519	1.07E-01
CHR13_M0412_R1_340	TUBGCP3	CATTCCCCCTGCTGCT	CATTTGCCACGCTACT	CTCF	chr13:112290552-112290567	-	-0.378796919	7.99E-02	0.468361733	2.54E-02	0.149631113	9.90E-01	-0.24387364	2.23E-01
CHR15_M0665_R1_538	ADAMTS17	GGCACCAGGTGGCGCG	GGGACCGCGTCACGCG	CTCF	chr15:98699927-98699942	+	0.701905357	1.15E-01	-0.150201148	8.64E-02	0.189940387	8.92E-01	0.148798604	8.90E-01
CHR9_P0552_R1_802	COL27A1	GGCAGCAGGGGGCAGC	GGGAGCCTGGCCCAGC	CTCF	chr9:115957535-115957550	+	-1.26123025	4.56E-02	-0.589356952	1.77E-02	0.318105784	6.28E-01	-0.837285227	5.95E-03
CHR9_P0582_R1_336	CEP110	GCTGATAAGA	GCTTGAGGGA	GATA2	chr9:122876631-122876640	+	0.154899061	9.29E-01	0.142206749	9.94E-01	1.09917698	1.16E-01	-0.112585714	7.88E-01
CHR19_M0219_R1_54	RAVER1	GCCGCCATCTTG	GCCCAGTCCTTG	YY1	chr19:10305176-10305187	-	0.130387748	5.15E-01	0.696330045	1.24E-04	1.671163953	1.85E-02	0.556663449	7.91E-02
CHR19_M0399_R1_138	ATP13A1	GCCGCCATCTTT	GCCCAGGCCTTT	YY1	chr19:19635468-19635479	-	0.37445125	1.45E-01	1.016337622	2.51E-03	1.745807395	3.47E-02	1.566952354	1.61E-02
CHR19_M0566_R1_85	HNRNPL	gccgccATCTTC	gccCGTCGCTTC	YY1	chr19:44032337-44032348	-	0.133363015	4.67E-01	0.882400559	8.01E-03	0.688105252	8.45E-01	0.130210476	8.03E-01
CHR19_P0579_R1_1001	DKFZp434H247	GAAGATGGCTGC	GAAGGCCTGTGC	YY1	chr19:44573899-44573910	+	4.530065515	5.33E-04	2.504242615	2.42E-03	4.091611086	1.83E-03	4.104400655	2.65E-05
CHR14_M0257_R1_871	GCH1	CCTGCCACCTAGGGGC	CCTGATACAGAGGAGC	CTCF	chr14:54439800-54439815	-	-0.212478636	9.60E-01	-0.05885601	6.32E-01	-0.093171736	8.16E-01	-0.048792477	8.56E-01
CHRX_M0655_R1_438	LAGE3	TTTCGCGC	TGGCGGAA	E2F4	chrX:153360686-153360693	+	0.136510399	3.85E-01	0.365907232	1.41E-01	0.777306086	1.18E-01	0.275911012	3.34E-01
CHR15_P0254_R1_737	AP4E1	TGCGCCCTCTGGTGGC	TGCGGGCTAGGGTTGC	CTCF	chr15:48988086-48988101	-	0.709711643	1.57E-01	0.416503561	1.79E-01	1.318762601	4.58E-02	0.445434266	1.64E-01
CHR8_P0065_R1_243	MTMR9	TCCCTCTTCCCGGACCTCTTC	TCCCTCACCACAGAGCTCTTC	STAT1	chr8:11179152-11179172	-	-1.052908061	7.62E-03	-1.052885511	3.34E-03	-1.652182671	7.92E-03	-0.719090192	9.95E-03
CHR1_P1207_R1_843	MTX1	CAAGATGGCGGC	CAAGGACAGGGC	YY1	chr1:153445663-153445674	+	-0.857775435	1.25E-02	-0.19026312	5.02E-01	-1.469015512	7.26E-05	-1.402189669	3.76E-03
CHR17_M0073_R1_576	ATP2A3	GACTCCAGAGGGAACC	GAGTCCCCAGTTAACC	CTCF	chr17:3814849-3814864	+	-0.087281503	7.53E-01	-0.569190835	2.54E-02	-0.383243603	9.02E-01	-0.007074002	7.26E-01
CHR13_M0094_R1_938	KATNAL1	TTTCCCGC	TCACCACT	E2F4	chr13:29779911-29779918	+	0.30981813	3.10E-01	1.386564158	3.67E-05	1.189803093	3.75E-01	0.441780437	7.61E-02
CHR8_P0681_R1_784	HSF1	CAAGATGGCGGC	CAAGTGTTGGGC	YY1	chr8:145486099-145486110	+	-0.675732851	3.28E-02	-0.641455218	1.28E-04	-1.254395648	3.42E-03	-0.297963466	2.18E-01
CHR12_M0484_R1_639	B4GALNT1	GGCGCCTTCTAGTGGG	GGCGATTTGCAGTCGG	CTCF	chr12:56313261-56313276	-	0.298019692	6.82E-01	-0.522107758	1.39E-03	-0.304862451	4.85E-01	-0.640557295	8.36E-03
CHR14_P0451_R1_425	POMT2	GTCACAAGAGGGCAGC	GTAACACTAGTCCAGC	CTCF	chr14:76856847-76856862	+	-1.183883624	2.39E-02	-1.350201132	1.53E-02	-3.521439655	2.97E-03	-1.100962098	1.07E-02
CHR16_M0271_R1_67	EARS2	CGTCACTTCCGGGGACTGCTT	CGTCACGCCAGGGCTCTGCTT	STAT1	chr16:23476200-23476220	+	-1.630627626	9.28E-06	-0.588855028	6.01E-02	1.086162452	9.41E-01	-0.862673343	1.15E-02
CHR7_P0756_R1_887	PMPCB	GCCACAAGGTGGAGCC	GCAACAGTGTATAGCC	CTCF	chr7:102725052-102725067	+	-2.20654746	8.08E-05	-1.883536129	1.44E-04	-0.529023215	5.38E-02	-2.330203689	1.13E-04
CHR1_P1186_R1_912	AQP10	TGTTATCTCT	TGCCTCATCT	GATA2	chr1:152560077-152560086	-	1.008912457	3.83E-01	-0.093123462	3.67E-01	-0.153933149	3.41E-01	0.071631468	7.28E-01
CHR22_M0275.2_R1_133	APOL4	GGTCAATTCCGGGAAGTGATT	GGTCAAAGCGGAGATGTGATT	STAT1	chr22:34927853-34927873	+	-5.959976193	6.44E-07	0.958971532	7.58E-06	0.183595415	6.24E-01	-0.667866468	4.13E-02
CHR15_P0635_R1_812	CHD2	CCCTCCCCCTGTTGGG	CCCTTGCCAGGTTCGG	CTCF	chr15:91244361-91244376	-	0.613612149	1.64E-01	-0.149887078	1.62E-01	0.44621527	1.83E-01	0.343259598	7.75E-02
CHR12_M0259_R1_477	SLC2A13	ccgggAAA	AGCggCCA	E2F4	chr12:38786201-38786208	-	0.338063359	4.40E-01	-0.411905879	1.46E-02	0.332207171	4.38E-01	0.093862605	6.34E-01
CHR5_M0323_R1_166	DIMT1L	ACTGACTGCCGGGAATTGGAG	ACTGACCACGGGTCATTGGAG	STAT1	chr5:61735552-61735572	-	-2.042160188	1.54E-03	-2.43625149	4.63E-08	-3.217216032	6.83E-03	-2.227676719	8.74E-05
CHR10_P0372_R1_820	DDX50	GTGCGTGTCCCGGAAGTGACG	GTGCGTACACCCGACGTGACG	STAT1	chr10:70331020-70331040	+	-1.591454551	1.13E-05	-1.797122236	4.35E-05	-1.456764599	5.33E-02	-2.308805516	1.72E-03
CHR9_P0150.1_R1_540	GALT	CCCGCCCCCAGGTGGC	CCCGATCCACGGTCGC	CTCF	chr9:34636548-34636563	-	-0.892168988	6.80E-03	-0.059310757	7.25E-01	-0.3914543	8.66E-02	-0.621227742	5.19E-04
CHR1_P1864_R1_915	EFCAB2	GGTTATCGTT	GGGATCTGTT	GATA2	chr1:243200301-243200310	-	0.945511075	9.54E-01	1.454171642	1.56E-04	1.587845967	5.33E-02	1.025865403	4.75E-02
CHR12_M0809.2_R1_510	CR607463	GCTGCCACCTGCTGGG	GCTGGAACACGCTTGG	CTCF	chr12:119123522-119123537	-	-1.999952985	3.22E-02	-1.568226096	3.81E-03	-2.170298639	4.26E-02	-0.864162893	1.20E-03
CHR19_M0498_R1_368	DMKN	GCCACCAGGGGGCAGC	GCGACCCTGGCACAGC	CTCF	chr19:40693295-40693310	+	-0.778903388	1.94E-01	-0.225491629	9.30E-03	0.018647795	9.52E-01	0.066995209	9.42E-01
CHR20_M0115_R1_714	RRBP1	TCTTATCATC	TCGCTCGATC	GATA2	chr20:17611503-17611512	-	-0.378383639	8.66E-02	-0.334183021	6.18E-02	-0.26556754	2.38E-01	-0.216269925	2.32E-01
CHR8_M0277_R1_175	CHRNA6	CCTGCCCCTTGCTGGT	CCTGATCCAGGCTTGT	CTCF	chr8:42742709-42742724	-	-1.113436567	1.88E-03	-0.120883899	1.61E-01	0.156613093	9.35E-01	-0.654150394	1.71E-02
CHR12_P0689_R1_75	STAB2	AGcagcagagggcagt	AGTagcCTagTAcagt	CTCF	chr12:102504222-102504237	+	-0.353151341	2.42E-01	-0.571948479	3.91E-02	0.218613507	4.53E-01	1.040748483	2.42E-03
CHR11_P0325_R1_933	TTC17	CAAGATGGCGGC	CAAGGGTAGGGC	YY1	chr11:43337077-43337088	+	1.70772172	4.23E-03	2.085837671	9.99E-03	2.917876085	8.53E-02	1.726791448	4.79E-02
CHR10_P0103_R1_547	MCM10	GGCACCAGGGGGCGCC	GGGACCCCGGCCCGCC	CTCF	chr10:13243356-13243371	+	-0.171004134	2.27E-01	0.204020977	4.05E-01	0.218282235	6.99E-02	-1.510430599	7.70E-03
CHR14_M0488_R1_419	CPSF2	CAAAATGGCGGC	CAAACGTTGGGC	YY1	chr14:91658081-91658092	+	-1.416412882	5.08E-03	-0.87818678	1.17E-02	-1.307073725	8.98E-03	-1.508790896	8.00E-04
CHR21_P0095_R1_825	IFNGR2	GCGGGAAA	AGCGGTGA	E2F4	chr21:33697487-33697494	-	0.798245916	2.27E-01	-0.281003419	1.73E-01	-0.022230127	4.88E-01	0.12988937	9.62E-01
CHR19_M0281_R1_154	LYL1	GCAGATAAGG	GCACGATCGG	GATA2	chr19:13074663-13074672	+	-2.567587766	2.57E-05	-0.686525365	2.12E-02	0.683342103	1.15E-01	0.17745903	6.04E-01
CHR3_M0320_R1_425	WDR82	TCCGCCATTTTG	TCCCTGCGTTTG	YY1	chr3:52287673-52287684	-	-0.206414709	1.49E-01	-0.54478503	6.19E-03	-0.988096023	1.41E-03	-0.190222621	1.82E-01
CHRX_M0642_R1_254	IRAK1	GCCGCCATCTTG	GCCCGTTCCTTG	YY1	chrX:152938611-152938622	-	0.38026747	6.95E-01	1.807891094	4.00E-04	1.367803348	5.25E-02	-0.060188688	8.93E-01
CHR3_M0796_R1_276	COMMD2	cacgccccctcgtgga	cacgGGccGGcgtTga	CTCF	chr3:150953185-150953200	-	0.610264788	4.36E-03	0.887991662	1.72E-04	1.331644737	7.06E-05	0.553092311	4.38E-02
CHR12_P0855_R1_887	C12orf65	GTAGATAAGA	GTATCCGCGA	GATA2	chr12:122283904-122283913	+	0.275317868	8.90E-01	0.016386233	9.98E-01	0.101837768	3.27E-01	0.039762041	8.94E-01
CHR13_M0096_R1_540	HMGB1	TGAGATAAGA	TGATTGTCGA	GATA2	chr13:29938473-29938482	+	-0.135038758	3.60E-01	-0.235540146	3.86E-02	-0.544146214	1.29E-04	-0.749153009	1.91E-03
CHR6_P0368_R1_653	PPARD	CGCACCAGAGGGCGCC	CGGACCGTAGTCCGCC	CTCF	chr6:35418140-35418155	+	-0.439812301	9.80E-03	0.08021817	6.89E-01	-0.387830629	7.07E-02	-0.48085042	1.36E-01
CHR19_M0569_R1_411	SIRT2	TATTATCATT	TACACGGATT	GATA2	chr19:44082389-44082398	-	0.618264349	5.74E-02	-0.282402913	2.34E-02	0.246592107	5.78E-01	0.624273787	9.12E-01
CHR10_M0096_R1_109	DCLRE1C	CGCCACTTCCGGGAAGCCGCG	CGCCACCCCAGAGTAGCCGCG	STAT1	chr10:15036084-15036104	-	-0.778426085	3.04E-03	-2.149400833	6.85E-06	-0.611134709	8.55E-03	-1.310266479	1.14E-02
CHR15_P0573_R1_667	MRPL46	GCCGCCATCTTT	GCCCGATCCTTT	YY1	chr15:86811605-86811616	-	0.138931456	9.79E-01	0.051455563	8.78E-01	-0.608748585	1.46E-02	-0.064990619	2.56E-01
CHR3_M0264_R1_107	IP6K2	CAAAATGGCTGC	CAAATGTTGTGC	YY1	chr3:48729647-48729658	+	-1.943847919	3.45E-06	-1.624251714	3.76E-04	-2.832694766	7.01E-07	-1.288166361	1.20E-03
CHR14_P0455_R1_864	C14orf156	GAAGATGGCGGC	GAAGGGTTGGGC	YY1	chr14:77244204-77244215	+	0.534632002	1.09E-01	1.435301394	2.71E-07	1.747658748	4.69E-05	1.933240249	2.64E-04
CHR8_M0463_R1_358	NBN	CCCGCCACCTGGTGGT	CCCGAGACACGGTTGT	CTCF	chr8:91066130-91066145	-	-1.431062909	1.18E-04	-0.241770831	1.20E-01	-1.368576913	8.01E-05	-1.296338584	1.27E-09
CHR6_M0499_R1_647	SUPT3H	GCTTCTTTCCAGGAATTGGAG	GCTTCTATGTAGGTGTTGGAG	STAT1	chr6:45454072-45454092	+	-0.052427551	8.51E-01	-0.045295999	5.43E-01	0.269271377	4.04E-01	-0.181796117	5.09E-01
CHR7_P0908_R1_845	MKLN1	CAAGATGGCGGC	CAAGCAACGGGC	YY1	chr7:130663195-130663206	+	2.594339729	1.71E-05	2.4800363	2.77E-07	1.298168698	1.99E-02	1.505979084	4.38E-02
CHR7_P0585_R1_690	STEAP1	AGGGCGCGAAACGGAC	AGGTGCAGAAACGAAC	E2F6	chr7:89621515-89621530	+	0.194978275	3.61E-01	0.255846757	2.57E-01	0.470111497	2.24E-02	0.137423	1.16E-01
CHR16_P0115_R1_574	ZG16B	AGAGATAACT	AGATCAGGCT	GATA2	chr16:2820068-2820077	+	0.182880978	1.55E-01	-1.810976041	1.18E-04	-0.367124461	5.54E-01	-0.054250749	5.95E-01
CHR1_M1189_R1_650	CRABP2	GGCGCCCCCTGCTGGA	GGCGTGCCGGGCTTGA	CTCF	chr1:154942539-154942554	-	0.049416141	9.22E-01	0.033267235	7.54E-01	-0.099180642	5.10E-01	1.060053712	2.73E-01
CHR5_P0701_R1_960	RAD50	GGCCCACGTGATCC	GGCCATGGATATCC	USF1	chr5:131920563-131920576	+	-1.160144734	1.29E-06	-0.959859342	5.27E-05	-1.547801832	1.04E-04	0.043019584	4.47E-01
CHR7_P0817_R1_748	CAPZA2	GAAGATGGCGGA	GAAGGCATGGGA	YY1	chr7:116289898-116289909	+	2.896684681	1.44E-05	0.83038518	1.31E-04	1.577569857	5.55E-04	1.365207382	4.80E-04
CHR3_M0590_R1_185	CD80	AGCGCCCTCTGCTGCC	AGCGGACTACGCTCCC	CTCF	chr3:120761203-120761218	-	-0.792106952	3.41E-04	-0.83109187	2.23E-03	-0.830402157	1.43E-04	0.350867906	3.81E-01
CHR1_P1555_R1_704	AL645504.2	GGCAGCAGGAGGCGCT	GGAAGCCCGATTCGCT	CTCF	chr1:200064795-200064810	+	-0.681105132	7.60E-04	-0.745195348	5.61E-04	-1.317204404	2.45E-04	-0.650005934	2.32E-04
CHRX_P0230_R1_318	PAGE4	CCTTCCTCCAGGTGGC	CCTTTTTCAGGGTAGC	CTCF	chrX:49480503-49480518	-	0.130638175	5.60E-01	0.825927569	1.72E-05	0.222079229	6.26E-01	0.402390717	1.26E-01
CHR1_P0771.2_R1_876	LOC339524	GACACTAGGTGGCGCC	GAAACTCTGTCTCGCC	CTCF	chr1:87370178-87370193	+	-3.718722837	1.09E-06	-0.677535712	5.93E-02	-1.173727714	6.07E-06	-0.820632455	6.52E-02
CHR19_P0198_R1_945	ICAM4	CCTTATCTCT	CCCATAATCT	GATA2	chr19:10258627-10258636	-	-1.481661432	6.65E-04	-0.313668365	3.77E-03	0.143096484	6.77E-01	-0.240878425	2.65E-01
CHR3_M0995_R1_598	RPL39L	GCCTCCAGGGGGCGCT	GCGTCCGCGGAACGCT	CTCF	chr3:188340314-188340329	+	-1.026058451	6.75E-04	-0.086858697	7.36E-01	-0.678983024	6.28E-02	-0.893418549	3.16E-02
CHR19_M0851_R1_234	ZNF615	GCCGCCATCTTT	GCCCATGCCTTT	YY1	chr19:57203343-57203354	-	-0.972784886	7.28E-05	-0.579431093	1.86E-02	-0.931079408	2.51E-04	-0.201586419	1.14E-01
CHRX_M0196_R1_701	KCND1	TCTTATCTGT	TCCCCCGTGT	GATA2	chrX:48713836-48713845	-	0.386403971	1.88E-01	0.139331033	5.71E-01	-0.051689269	9.43E-01	0.058710743	7.10E-01
CHR19_M0142_R1_418	DENND1C	ACCACCAGAGGGAGCC	ACTACCCCAGCCAGCC	CTCF	chr19:6433106-6433121	+	0.201021726	5.89E-01	-0.134479716	1.56E-01	-0.208418628	3.43E-01	0.10849602	7.71E-01
CHR17_M0614_R1_261	CCDC43	GCCGCCATCTTG	GCCCAGCACTTG	YY1	chr17:40122640-40122651	-	-0.621552909	4.45E-04	-0.539364247	7.81E-05	-0.185958326	1.56E-01	0.025108197	9.41E-01
CHR17_M0069_R1_241	C17orf85	GCCGCCCCCTGGTGGC	GCCGTTCCGCGGTAGC	CTCF	chr17:3696405-3696420	-	-0.025269843	8.51E-01	-0.939786093	5.29E-05	-0.586562361	4.38E-04	-0.339406193	6.35E-01
CHRX_P0670.1_R1_756	PLXNB3	GCCAGCAGAGGGCAGC	GCAAGCGTAGATCAGC	CTCF	chrX:152682757-152682772	+	-1.758840563	3.65E-04	-1.60386102	1.07E-04	-0.204343789	6.35E-01	-1.326897564	2.05E-02
CHR11_P0575.1_R1_332	ARL2	GCCTCCAGGGGGCACC	GCATCCCTGGTACACC	CTCF	chr11:64537714-64537729	+	1.925419967	6.89E-06	2.497822301	1.31E-08	1.854792376	1.84E-03	1.186047061	1.39E-01
CHR19_P0197_R1_767	ICAM1	CGAGGTTTCCGGGAAAGCAGC	CGAGGTTCCGGAGCTAGCAGC	STAT1	chr19:10242715-10242735	-	-0.556243553	6.78E-04	-0.180397928	9.74E-02	-0.52382535	8.01E-04	0.562899533	7.79E-01
CHR3_M0307_R1_617	MAPKAPK3	TCTTATCTCG	TCGAGGTTCG	GATA2	chr3:50624677-50624686	-	-0.742115118	1.19E-02	-0.407271103	2.73E-01	-0.031122963	4.05E-01	0.793020517	9.21E-02
CHRX_M0673_R1_451	CLIC2	AAGCACTTCCAGGAAAAGGGC	AAGCACGGCCACGCCAAGGGC	STAT1	chrX:154217411-154217431	-	-0.506819306	1.52E-03	-0.419502487	5.59E-02	-0.094891305	7.19E-01	-0.194327967	2.30E-01
CHR22_M0266_R3_254	MB	ACTGCCATCTAGTGGC	ACTGGGATACAGTTGC	CTCF	chr22:34349453-34349468	-	-2.757624282	3.10E-05	-0.287675896	5.11E-02	0.177056719	5.34E-01	-0.428790213	3.73E-01
CHR11_M0524_R1_102	BATF2	AGTGCCCTCTGGAGGC	AGTGAACTGCGGACGC	CTCF	chr11:64521010-64521025	-	-0.429044979	1.46E-02	-0.162387796	4.92E-01	0.850967635	5.99E-03	0.730047814	1.83E-02
CHR5_M0456_R1_241	MTX3	GCCGCCATCTTG	GCCCATTCCTTG	YY1	chr5:79322810-79322821	-	-0.415542968	7.81E-03	0.675846093	8.13E-03	-1.118379992	5.64E-03	-1.058116511	1.84E-03
CHR19_M0219_R1_906	RAVER1	TTTTATCTTT	TTGAGATTTT	GATA2	chr19:10306028-10306037	-	-0.313957017	1.40E-02	-0.053566214	6.30E-01	-0.815517429	2.50E-04	0.005607791	8.96E-01
CHR2_M0101_R1_126	HS1BP3	CCTGCCCCCTGGTGGC	CCTGTGCCGGGGTTGC	CTCF	chr2:20714397-20714412	-	-0.274429131	1.12E-01	0.192926406	3.61E-01	-1.328852183	2.98E-04	-0.695340931	1.03E-06
CHR17_P0282.2_R1_203	KSR1	CCCACTAGATGGCAGC	CCAACTCCATTTCAGC	CTCF	chr17:22807137-22807152	+	-1.537599301	8.34E-05	0.003164718	9.71E-01	-0.730153036	1.50E-02	-0.23032789	2.76E-01
CHR15_M0511_R1_353	CTSH	CCTTATCTCC	CCCACCATCC	GATA2	chr15:77024630-77024639	-	-8.095050664	4.38E-06	-4.722299236	1.78E-06	-4.347835448	4.34E-06	-1.921125676	7.07E-05
CHR1_P1133_R1_652	CGN	CAAAATGGCCTC	CAAACGAAGCTC	YY1	chr1:149750252-149750263	+	-0.316459546	1.08E-01	0.431764304	2.87E-04	-0.30200985	1.69E-01	-0.428010581	6.53E-02

CHR12_P0529_R1_38	HELB	TAGTTATTTCAG	TCGGATTTGCAG	random_ctrl	chr12:64981751-64981762	+	-0.122494953	0.5572733		Negative control experiments				
CHR12_P0463_R1_394	GPR182	ATTCAATCTTTT	TTTCTATCAATG	random_ctrl	chr12:55674012-55674023	+	-0.22220158	0.06552663						
CHR3_M1008_R1_977	LEPREL1	cctcagtttcct	cctAaATtCcCt	random_ctrl	chr3:191322218-191322229	+	0.18846953	0.1389132						
CHR15_P0675_R1_74	ALDH1A3	TCTGAGCACAGT	AGTTAGCCCACT	random_ctrl	chr15:99206824-99206835	+	-0.168840429	0.02574187						
CHR11_M0798.2_R1_666	MMP10	CTTTGGTGTTCA	GTTTGACGAACA	random_ctrl	chr11:102157137-102157148	+	0.080313527	0.5049389						
CHR3_M0596_R1_1033	GPR156	GCTCTTGTTCTC	GCAAGTGTTATT	random_ctrl	chr3:121446519-121446530	+	0.091770491	0.3294049						
CHR16_P0115_R1_124	ZG16B	TGCCTCCCATCG	GGACTCTCATAT	random_ctrl	chr16:2819618-2819629	+	0.2465072	0.0101528						
CHR2_P1282_R1_467	UGT1A9	GAAGCAGCAATA	GAAGTCGGAAAT	random_ctrl	chr2:234244783-234244794	+	0.14667622	0.2180184		
CHR3_M0478_R1_727	POU1F1	AACGATGACAAC	AGGGCTGACCAG	random_ctrl	chr3:87408941-87408952	+	0.28300885	0.498875		
CHRX_P0263_R1_113	TRO	ACATCAATATAG	GGATCGATAGAC	random_ctrl	chrX:54963439-54963450	+	0.151567116	0.02888349		
CHR1_P0771.2_R1_118	LOC339524	AGGCCAAAGCAC	AAAGAAAAGAAC	random_ctrl	chr1:87369420-87369431	+	-0.111883271	0.3043634		
CHR15_P0201_R3_266	CKMT1A	GTCCCCAGAGTC	GACAATAGAATC	random_ctrl	chr15:41674668-41674679	+	0.197390901	0.2133936		

CHR5_P0901_R1_412	GRIA1	GTGCCACGTGTCAC	GTGCTTGGAATCAC	USF2	chr5:152850144-152850157	+	-0.080999498	6.15E-01		Functional tests of putative TF binding sites not bound in vivo
CHR7_P0659_R1_956	BC022382	ACTCCCATTGGCCTGT	ACTCCCTGGATCCTGT	NFY	chr7:99416236-99416251	-	-4.487373258	4.41E-06		
CHR7_M1013_R1_587	AK125491	CTTGATAAGA	CTTTCGTCGA	GATA2	chr7:143165254-143165263	+	-0.181209847	7.16E-02		
CHRX_P0263_R1_404	TRO	CATTCCTCCTAGGGGA	CATTATTCGCAGGCGA	CTCF	chrX:54963730-54963745	-	0.2609108	2.54E-02		
CHR1_P0771.2_R1_80	LOC339524	TGACCACTTGGTAC	TGACTCCCGCGTAC	MAX	chr1:87369382-87369395	-	0.018656317	8.00E-01		
CHR15_P0201_R3_726	CKMT1A	ATAGATAAGA	ATAAGGTCGA	GATA2	chr15:41675128-41675137	+	0.376803577	1.61E-02		
stat11.wMxB	ZNF229	gttctgggaaa	gGCctggCTTa	STAT1:1	chr19:49644550-49644560	-	-0.294116355	1.36E-01		
stat12.wMxB	SLC1A3	gcggtttccattccc	gcggGGGccaAAccc	STAT1:2	chr5:36642381-36642395	-	-0.166669747	5.73E-01		
stat11.wMxB	NET1	tttcctggaaa	tGGGctggGCa	STAT1:1	chr10:5478174-5478184	+	0.486658499	2.33E-02		
stat12.wMxB	APOBEC3D	aggaagtgaaaccac	aggTTgtgTCCccac	STAT1:2	chr22:37747404-37747418	+	-1.073432697	9.01E-03		
stat11.wMxB	DDX56	cttccgggaag	cGCccggCGTg	STAT1:1	chr7:44580119-44580129	-	0.386213441	2.73E-02
stat11.wMxB	BCL2L14	tttccaggaaa	tACccagCCCa	STAT1:1	chr12:12115518-12115528	-	-2.721608133	1.46E-02
stat12.wMxB	TMEM248	taagtttcattttcc	taagGGGcatAGtcc	STAT1:2	chr7:66058651-66058665	-	0.368852812	7.17E-01
stat12.wMxB	KHDRBS1	ggaaaacgaaacgaa	ggaTTacgCCTcgaa	STAT1:2	chr1:32251836-32251850	+	-0.250857699	1.07E-01
stat11.wMxB	C6orf173	tttccgggaaa	tGCccggCTCa	STAT1:1	chr6:126600006-126600016	-	-0.296561742	3.34E-02
stat11.wMxB	KALRN	tttcccggaaa	tGAGccggGCa	STAT1:1	chr3:125633374-125633384	+	0.635510201	2.76E-02
stat11.wMxB	LCP2	ttccaggaaga	tGCcaggCTTa	STAT1:1	chr5:169672514-169672524	-	0.310762102	1.40E-01
stat11.wMxB	MUM1	ttccgggaaac	tGCcgggCCCc	STAT1:1	chr19:1316521-1316531	-	-0.107170831	6.04E-01
stat11.wMxB	COL4A6	ttcccagaaag	tGGGcagaGCg	STAT1:1	chrX:107295534-107295544	+	-0.191862021	4.47E-01
stat12.wMxB	CD180	ggaactgaaagtggt	ggaCTtgaTCTtggt	STAT1:2	chr5:66547599-66547613	+	-0.635832171	2.65E-02
stat12.wMxB	SIGLEC14	gaaaaggaaaccaaa	gaaTTggaCCTcaaa	STAT1:2	chr19:56852169-56852183	+	-0.632263672	7.82E-03
stat12.wMxB	HECW2	gaaaatgaaagtgca	gaaTTtgaCCCtgca	STAT1:2	chr2:196841158-196841172	+	-0.488001727	5.81E-02
stat12.wMxB	PLEKHF2	gaaaaaaaaactgac	gaaCTaaaCCCtgac	STAT1:2	chr8:96226552-96226566	+	-0.755232769	1.33E-02
